# Supplementary material for: Canonical Cortical Circuit Model Explains Rivalry, Intermittent Rivalry, and Rivalry Memory
Source: PLoS Comput Biol. 2016 May 3;12(5):e1004903. doi: 10.1371/journal.pcbi.1004903 (PMC4854419; doi:10.1371/journal.pcbi.1004903)
Supplement: S2 Text — (ZIP) [file pcbi.1004903.s002.zip]

Archive with 7 entries (4 files):
- scripts/
- scripts/2pool_singlelayer_rate.py
- scripts/2pool_twolayer_spiking.ode
- scripts/4pool_singlelayer_rate.py
- __MACOSX/
- __MACOSX/scripts/
- __MACOSX/scripts/._4pool_singlelayer_rate.py
