# Supplementary material for: Canonical Cortical Circuit Model Explains Rivalry, Intermittent Rivalry, and Rivalry Memory
Source: PLoS Comput Biol. 2016 May 3;12(5):e1004903. doi: 10.1371/journal.pcbi.1004903 (PMC4854419; doi:10.1371/journal.pcbi.1004903)
Supplement: S2 Text — (ZIP) [file pcbi.1004903.s002.zip › scripts/2pool_singlelayer_rate.py]

import numpy as np
import matplotlib.pyplot as plt
plt.ion()
#functions

def gain_pl_sqrt(x):
    y=np.zeros((2,1))
    ind=-1
    for i in x:
        ind=ind+1
        y[ind,0]=np.sqrt((x[ind,0]>0)*x[ind,0])
    return y


#fixed system parameters
tau=1
Son=0.375
Soff=0.0001
beta=-2 #mutual inhibition beta
gamma=0.001
phi=1 
tau_d=1000
tau_a=1000
#local fatigue (A), Soff constant
dt=0.2 #converged by 0.2
#local fatigue (D), Soff stochastic
#dt=0.05  
#non-local fatigue (D)
#dt=0.05

tp=25 #msec pulse duration
TP=int(tp/dt) 

tf=100
Tf=int(tf/dt)

U=np.random.uniform(0,1,(2,1)) #activity variable 
A=0*np.random.uniform(0,1,(2,1)) #local fatigue variable
#D=np.ones((2,1)) #non-local fatigue variable
## u1=[]
## u2=[]
## a1=[]
## a2=[]
## d1=[]
## d2=[]


TD=[]
TdN=0
i=-1
TdN=0
indp=-1
inds=0
t=[]
while TdN<10:
    i=i+1
    t.append(i*dt)
    #Soff=0.0001*np.random.normal(0,1,(2,1)) #for zero-mean noise background
    x=(np.mod(i,Tf)<TP)*Son+beta*np.flipud(U)*np.flipud(D)-gamma*A+Soff
    U=U+dt*(-U+gain_pl_sqrt(x))/tau
    A=A+dt*(-A+U)/tau_a
    #D=D+dt*(1-D-phi*U*D)/tau_d
    ## u1.append(U[0][0])
    ## u2.append(U[1][0])
    ## a1.append(A[0][0])
    ## a2.append(A[1][0])
    ## d1.append(D[0][0])
    ## d2.append(D[1][0])

    if np.mod(i,Tf)==TP-1:
        indp=indp+1
        if indp==0:
            Dom=int(U[0][0]>U[1][0])
            inds=indp
        else:
            if int(U[0][0]>U[1][0])!=Dom:
                TdN=TdN+1
                TD.append(indp-inds)
                inds=indp
                Dom=int(U[0][0]>U[1][0])
