# Supplementary material for: Canonical Cortical Circuit Model Explains Rivalry, Intermittent Rivalry, and Rivalry Memory
Source: PLoS Comput Biol. 2016 May 3;12(5):e1004903. doi: 10.1371/journal.pcbi.1004903 (PMC4854419; doi:10.1371/journal.pcbi.1004903)
Supplement: S2 Text — (ZIP) [file pcbi.1004903.s002.zip › scripts/2pool_twolayer_spiking.ode]

#Periodic input rivalry model between two pools with excitatory and inhibitory neurons 
#Parameters
#tstim=Tframe
#tpulse= pulse duration
#I1,2=Soff
#Ipulse=Son

par gCa = 0.2, gAHP=0.3, gX=.015  tAHP = 8000, tCa = 30,Xt=1.5, Xw=0.2
par I1 = 0.05, I2 = 0.05, Ipulse=2, tstim=100,tpulse = 30, tstart=0, I1i=-.2, I2i=-.2
par Jei = 3, Jiei = 0, Jiec =2
par noise=0, AA = 3, psi = 0.5, fe = 0.000, fi = 0.000
par te = 2, ti = 10, tge = 1000, tgi = 1000
par VL = -65, VNa = 55, VK = -80, VCa = 120, Vei = -80, Vee = 0, Vie = 0, Vii = -80
par gL = 0.05, gNa = 100, gK = 40, 
par s = 1.

#Equations
dVe1/dt = Iexte1- (gL*(Ve1 - VL) + gK*ne1^4 * (Ve1 - VK) + gNa*minf(Ve1)^3*he1*(Ve1 - VNa)) - Jei*si1*(Ve1 - Vei) - gAHP*cCa1*(Ve1 - VK) + noise*z 
dVe5/dt = Iexte2- (gL*(Ve5 - VL) + gK*ne5^4 * (Ve5 - VK) + gNa*minf(Ve5)^3*he5*(Ve5 - VNa)) - Jei*si2*(Ve5 - Vei) - gAHP*cCa5*(Ve5 - VK) + noise*z 

dX1/dt = -gX * (Ve1 - VCa) / (1 + exp(-(Ve1 + 25) / 2.5)) - X1 / tCa
dcCa1/dt = (gCa/(1+exp(-(X1-Xt)/Xw)) - cCa1) / tAHP
dX5/dt = -gX * (Ve5 - VCa) / (1 + exp(-(Ve5 + 25) / 2.5)) - X5 / tCa
dcCa5/dt = (gCa/(1+exp(-(X5-Xt)/Xw)) - cCa5) / tAHP


dhe1/dt = psi * (alphah(Ve1) * (1 - he1) - betah(Ve1) * he1)
dhe5/dt = psi * (alphah(Ve5) * (1 - he5) - betah(Ve5) * he5)

dne1/dt = psi * (alphan(Ve1) * (1 - ne1) - betan(Ve1) * ne1)
dne5/dt = psi * (alphan(Ve5) * (1 - ne5) - betan(Ve5) * ne5)

dse1/dt = (AA * sigma(Ve1) * (1 - se1) - se1) / te
dse5/dt = (AA * sigma(Ve5) * (1 - se5) - se5) / te


dVi1/dt = I1i - (gL * (Vi1 - VL) + gK * ni1^4 * (Vi1 - VK) + gNa * minf(Vi1)^3 * hi1 * (Vi1 - VNa)) - (Jiec*se5*(Vi1 - Vie)) 
dVi2/dt = I1i - (gL * (Vi2 - VL) + gK * ni2^4 * (Vi2 - VK) + gNa * minf(Vi2)^3 * hi2 * (Vi2 - VNa)) - (Jiec*se1*(Vi1 - Vie))

dhi1/dt = psi * (alphah(Vi1) * (1 - hi1) - betah(Vi1) * hi1) 
dhi2/dt = psi * (alphah(Vi2) * (1 - hi2) - betah(Vi2) * hi2)

dni1/dt = psi * (alphan(Vi1) * (1 - ni1) - betan(Vi1) * ni1) 
dni2/dt = psi * (alphan(Vi2) * (1 - ni2) - betan(Vi2) * ni2)

dsi1/dt = (AA * sigma(Vi1) * (1 - si1) - si1) / ti
dsi2/dt = (AA * sigma(Vi2) * (1 - si2) - si2) / ti


#Where

alpham(x) = 0.32 * (x + 54) / (1 - exp(-(x + 54)/4))
betam(x) = 0.28 * (x+27)/(exp((x + 27) / 7)-1)
alphan(x) = 0.032 * (x + 52) / (1 - exp(-(x + 52)/5))
betan(x) = 0.5 * exp((-x - 57) / 40)
alphah(x) = 0.128 * exp((-x - 50) / 18)
betah(x) = 4 / (1 + exp(-(x + 27)/5))
sigma(x) = 1 / (1 + exp((-x - 20) / 4))
minf(x) = alpham(x) / (alpham(x) + betam(x))

wiener z

Ip = Ipulse*(heav(mod(max(t-tstart,-.01),tstim))-heav(mod(max(t-tstart,-.01),tstim)-tpulse))

aux Ipaux = Ip*10

Iexte1 = I1 + Ip
Iexte2 = I2 + Ip
IAHP(x,cCa) = gAHP * cCa  * (x - VK)

init Ve1=-78,Ve5=-79, cca1=0.0, cca5=0.001


@ total=120000
@ method=euler
@ dt=0.001
@ xlo=0,xhi=120000, ylo=-7-, yhi=70
@ maxstor=10000000

done
