# Supplementary material for: Canonical Cortical Circuit Model Explains Rivalry, Intermittent Rivalry, and Rivalry Memory
Source: PLoS Comput Biol. 2016 May 3;12(5):e1004903. doi: 10.1371/journal.pcbi.1004903 (PMC4854419; doi:10.1371/journal.pcbi.1004903)
Supplement: S2 Text — (ZIP) [file pcbi.1004903.s002.zip › scripts/4pool_singlelayer_rate.py]

import numpy as np
import matplotlib.pyplot as plt
plt.ion()

#functions

def gain_pl_sqrt(x):
    y=np.sqrt((x>0)*x)
    return y

#calc length of contiguous orientation
def calcO_dom(dom):
    TD=[]
    d=dom[0][0]
    ind0=0
    ind1=0
    for i in dom[1:]:
        ind1=ind1+1
        i=i[0]
        if d!=i:
            d=i
            TD.append(ind1-ind0)
            ind0=ind1
    return TD

#calc length of contiguous direction
def calcD_dom(dom):
    TD=[]
    d=dom[0][1]
    ind0=0
    ind1=0
    for i in dom[1:]:
        ind1=ind1+1
        i=i[1]
        if d!=i:
            d=i
            TD.append(ind1-ind0)
            ind0=ind1
    return TD

    
#fixed system parameters
tau=1
Son=0.375
beta=-2 #mutual inhibition beta
##case parameters##
#dt := time step in milliseconds
#Soff := background input
#tau_a := local fatigue time constant
#gamma := local fatigue strength
#betaO := coupling strength between like-orientations
#betaD := coupling strength between like-directions

#fatigue-based mechanism
## dt=0.02 
## Soff=0
## tau_a=40000
## gamma=0.02
## betaO=0.0001
## betaD=0.01
#persistent-activity mechanism
## dt=0.2 
## Soff=0
## tau_a=1000
## gamma=0.003
## betaO=0.022
## betaD=0.0001
#background-activity mechanism
dt=0.05 
Soff=0.0001
tau_a=1000
gamma=0.003
betaO=0.01
betaD=0.0001


####
tp=25 #msec pulse duration
TP=tp/dt #iteration pulse duration
pulses=100 #pulses to each set of competing neurons

tf=200 #interval between pulse onsets (milliseconds)
Tf=tf/dt #tf in iterations
ttot=pulses*2*tf #total simulation time in milliseconds
iterations=int(ttot/dt) #total iterations for simulation

#intial and weights conditions
U_Vp0=np.random.uniform(0,1)
J_Vp0_Hn0=beta 
J_Vp0_Vn1=betaO 
J_Vp0_Hp1=betaD
A_Vp0=0

#Hn0
U_Hn0=np.random.uniform(0,1)
J_Hn0_Vp0=beta 
J_Hn0_Hp1=betaO
J_Hn0_Vn1=betaD 
A_Hn0=0

#Vn1
U_Vn1=np.random.uniform(0,1)
J_Vn1_Hp1=beta
J_Vn1_Vp0=betaO 
J_Vn1_Hn0=betaD 
A_Vn1=0

#Hp1
U_Hp1=np.random.uniform(0,1)
J_Hp1_Vn1=beta
J_Hp1_Hn0=betaO 
J_Hp1_Vp0=betaD 
A_Hp1=0


#record arrays
dom=[] #main vector used to calculate dominance durations
DOM0=['V+','H-']
DOM1=['V-','H+']
## uvp0=[]
## uhn0=[]
## uvn1=[]
## uhp1=[]
## avp0=[]
## ahn0=[]
## avn1=[]
## ahp1=[]


for i in range(iterations):
    U_Hn0_iminus1=U_Hn0
    U_Vp0_iminus1=U_Vp0
    U_Vn1_iminus1=U_Vn1
    U_Hp1_iminus1=U_Hp1
    if np.mod(i,2*Tf)<TP:
        #Hn0
        x=Son+J_Hn0_Vp0*U_Vp0_iminus1+J_Hn0_Vn1*U_Vn1_iminus1+J_Hn0_Hp1*U_Hp1_iminus1-gamma*A_Hn0+Soff
        U_Hn0=U_Hn0+dt*(-U_Hn0+gain_pl_sqrt(x))/tau
        A_Hn0=A_Hn0+dt*(-A_Hn0+U_Hn0)/tau_a
        #Vp0
        x=Son+J_Vp0_Hn0*U_Hn0_iminus1+J_Vp0_Vn1*U_Vn1_iminus1+J_Vp0_Hp1*U_Hp1_iminus1-gamma*A_Vp0+Soff
        U_Vp0=U_Vp0+dt*(-U_Vp0+gain_pl_sqrt(x))/tau
        A_Vp0=A_Vp0+dt*(-A_Vp0+U_Vp0)/tau_a
        #Vn1
        x=J_Vn1_Vp0*U_Vp0_iminus1+J_Vn1_Hn0*U_Hn0_iminus1+J_Vn1_Hp1*U_Hp1_iminus1-gamma*A_Vn1+Soff
        U_Vn1=U_Vn1+dt*(-U_Vn1+gain_pl_sqrt(x))/tau
        A_Vn1=A_Vn1+dt*(-A_Vn1+U_Vn1)/tau_a
        #Hp1
        x=J_Hp1_Vp0*U_Vp0_iminus1+J_Hp1_Hn0*U_Hn0_iminus1+J_Hp1_Vn1*U_Vn1_iminus1-gamma*A_Hp1+Soff
        U_Hp1=U_Hp1+dt*(-U_Hp1+gain_pl_sqrt(x))/tau
        A_Hp1=A_Hp1+dt*(-A_Hp1+U_Hp1)/tau_a
        x=[U_Vp0,U_Hn0]
        if np.mod(i,2*Tf)==TP-1:
            dom.append(DOM0[np.nonzero(x==np.max(x))[0][0]])
    elif np.mod(i,2*Tf)>Tf and np.mod(i,2*Tf)<Tf+TP:
        #Vp0
        x=J_Vp0_Hn0*U_Hn0_iminus1+J_Vp0_Vn1*U_Vn1_iminus1+J_Vp0_Hp1*U_Hp1_iminus1-gamma*A_Vp0+Soff
        U_Vp0=U_Vp0+dt*(-U_Vp0+gain_pl_sqrt(x))/tau
        A_Vp0=A_Vp0+dt*(-A_Vp0+U_Vp0)/tau_a
        #Hn0
        x=J_Hn0_Vp0*U_Vp0_iminus1+J_Hn0_Vn1*U_Vn1_iminus1+J_Hn0_Hp1*U_Hp1_iminus1-gamma*A_Hn0+Soff
        U_Hn0=U_Hn0+dt*(-U_Hn0+gain_pl_sqrt(x))/tau
        A_Hn0=A_Hn0+dt*(-A_Hn0+U_Hn0)/tau_a
        #Vn1
        x=Son+J_Vn1_Vp0*U_Vp0_iminus1+J_Vn1_Hn0*U_Hn0_iminus1+J_Vn1_Hp1*U_Hp1_iminus1-gamma*A_Vn1+Soff
        U_Vn1=U_Vn1+dt*(-U_Vn1+gain_pl_sqrt(x))/tau
        A_Vn1=A_Vn1+dt*(-A_Vn1+U_Vn1)/tau_a
        #Hp1
        x=Son+J_Hp1_Vp0*U_Vp0_iminus1+J_Hp1_Hn0*U_Hn0_iminus1+J_Hp1_Vn1*U_Vn1_iminus1-gamma*A_Hp1+Soff
        U_Hp1=U_Hp1+dt*(-U_Hp1+gain_pl_sqrt(x))/tau
        A_Hp1=A_Hp1+dt*(-A_Hp1+U_Hp1)/tau_a
        x=[U_Vn1,U_Hp1]
        if np.mod(i,2*Tf)==Tf+TP-1:
            dom.append(DOM1[np.nonzero(x==np.max(x))[0][0]])
    else:
        #Vp0
        x=J_Vp0_Hn0*U_Hn0_iminus1+J_Vp0_Vn1*U_Vn1_iminus1+J_Vp0_Hp1*U_Hp1_iminus1-gamma*A_Vp0+Soff
        U_Vp0=U_Vp0+dt*(-U_Vp0+gain_pl_sqrt(x))/tau
        A_Vp0=A_Vp0+dt*(-A_Vp0+U_Vp0)/tau_a
        #Hn0
        x=J_Hn0_Vp0*U_Vp0_iminus1+J_Hn0_Vn1*U_Vn1_iminus1+J_Hn0_Hp1*U_Hp1_iminus1-gamma*A_Hn0+Soff
        U_Hn0=U_Hn0+dt*(-U_Hn0+gain_pl_sqrt(x))/tau
        A_Hn0=A_Hn0+dt*(-A_Hn0+U_Hn0)/tau_a
        #Vn1
        x=J_Vn1_Vp0*U_Vp0_iminus1+J_Vn1_Hn0*U_Hn0_iminus1+J_Vn1_Hp1*U_Hp1_iminus1-gamma*A_Vn1+Soff
        U_Vn1=U_Vn1+dt*(-U_Vn1+gain_pl_sqrt(x))/tau
        A_Vn1=A_Vn1+dt*(-A_Vn1+U_Vn1)/tau_a
        #Hp1
        x=J_Hp1_Vp0*U_Vp0_iminus1+J_Hp1_Hn0*U_Hn0_iminus1+J_Hp1_Vn1*U_Vn1_iminus1-gamma*A_Hp1+Soff
        U_Hp1=U_Hp1+dt*(-U_Hp1+gain_pl_sqrt(x))/tau
        A_Hp1=A_Hp1+dt*(-A_Hp1+U_Hp1)/tau_a
    ## uvp0.append(U_Vp0)
    ## uhn0.append(U_Hn0)
    ## uvn1.append(U_Vn1)
    ## uhp1.append(U_Hp1)
    ## avp0.append(A_Vp0)
    ## ahn0.append(A_Hn0)
    ## avn1.append(A_Vn1)
    ## ahp1.append(A_Hp1)

TDO=calcO_dom(dom) #calc length of contiguous orientation
TDD=calcD_dom(dom) #calc length of contiguous direction
