# Supplementary material for: Canonical Cortical Circuit Model Explains Rivalry, Intermittent Rivalry, and Rivalry Memory
Source: PLoS Comput Biol. 2016 May 3;12(5):e1004903. doi: 10.1371/journal.pcbi.1004903 (PMC4854419; doi:10.1371/journal.pcbi.1004903)
Supplement: S3 Text — (ZIP) [file pcbi.1004903.s003.zip]

Archive with 9 entries (6 files):
- data/
- data/author_data_quartet.csv
- __MACOSX/
- __MACOSX/data/
- __MACOSX/data/._author_data_quartet.csv
- data/naive_subject_data.csv
- __MACOSX/data/._naive_subject_data.csv
- data/note.txt
- __MACOSX/data/._note.txt
