# Supplementary material for: Canonical Cortical Circuit Model Explains Rivalry, Intermittent Rivalry, and Rivalry Memory
Source: PLoS Comput Biol. 2016 May 3;12(5):e1004903. doi: 10.1371/journal.pcbi.1004903 (PMC4854419; doi:10.1371/journal.pcbi.1004903)
Supplement: S3 Text — (ZIP) [file pcbi.1004903.s003.zip › data/author_data_quartet.csv]

subjID	blockID	percept_epoch	Tframe_msec	TD_frames
A11	18	1	175.0	250.800000599
A11	18	2	175.0	68.8571425847
A11	18	3	175.0	279.199999401
A11	18	4	175.0	135.20000049
A11	18	5	175.0	185.20000049
A11	18	6	175.0	182.742855889
A11	18	7	175.0	86.7428575243
A11	18	8	175.0	150.857143402
A11	18	9	175.0	86.6857133593
A11	18	10	175.0	132.742857252
A11	18	1	225.0	478.133332994
A11	18	2	225.0	151.155555513
A11	18	3	225.0	290.844444699
A11	18	4	225.0	571.555555132
A11	18	5	225.0	2631.37777752
A11	18	6	225.0	2334.13333363
A11	18	7	225.0	2813.77777735
A11	18	8	225.0	2219.86666679
A11	18	9	225.0	2410.22222307
A11	18	10	225.0	2098.04444419
A11	18	1	150.0	73.066666921
A11	18	2	150.0	123.066666921
A11	18	3	150.0	62.9333337148
A11	18	4	150.0	160.999999046
A11	18	5	150.0	84.0666675568
A11	18	6	150.0	239.600000381
A11	18	7	150.0	84.1333325704
A11	18	8	150.0	82.5333340963
A11	18	9	150.0	76.933333079
A11	18	10	150.0	127.399999301
A11	55	1	200.0	788.75
A11	55	2	200.0	655.650000572
A11	55	3	200.0	141.25
A11	55	4	200.0	763.250000477
A11	55	5	200.0	513.949999809
A11	55	6	200.0	761.449999809
A11	55	7	200.0	366.449999809
A11	55	8	200.0	272.799999714
A11	55	9	200.0	441.349999905
A11	55	10	200.0	471.399999857
A11	30	1	200.0	682.599999905
A11	30	2	200.0	545.900000334
A11	30	3	200.0	572.250000238
A11	30	4	200.0	517.099999189
A11	30	5	200.0	519.850000143
A11	30	6	200.0	331.299999952
A11	30	7	200.0	256.050000191
A11	30	8	200.0	508.700000048
A11	30	9	200.0	255.850000381
A11	30	10	200.0	331.799999475
A11	72	1	200.0	1351.00000024
A11	72	2	200.0	324.599999189
A11	72	3	200.0	311.400001049
A11	72	4	200.0	1351.39999986
A11	72	5	200.0	142.549999952
A11	72	6	200.0	808.14999938
A11	72	7	200.0	1249.85000014
A11	72	8	200.0	450.900000334
A11	72	9	200.0	296.349999905
A11	72	10	200.0	1784.34999943
A11	72	1	150.0	169.266667366
A11	72	2	150.0	109.399998983
A11	72	3	150.0	300.800000827
A11	72	4	150.0	118.866666158
A11	72	5	150.0	138.933332761
A11	72	6	150.0	101.000000636
A11	72	7	150.0	60.9333324432
A11	72	8	150.0	62.0666678747
A11	72	9	150.0	94.6666669846
A11	72	10	150.0	84.9333318075
A11	72	1	175.0	54.571428299
A11	72	2	175.0	19.4857147762
A11	72	3	175.0	71.5428570339
A11	72	4	175.0	95.0857135228
A11	72	5	175.0	135.885714122
A11	72	6	175.0	294.457142694
A11	72	7	175.0	223.94285747
A11	72	8	175.0	138.685714177
A11	72	9	175.0	195.82857132
A11	72	10	175.0	249.14285796
A11	72	1	125.0	90.7199993134
A11	72	2	125.0	69.6000003815
A11	72	3	125.0	76.6399993896
A11	72	4	125.0	53.2000007629
A11	72	5	125.0	68.9599990845
A11	72	6	125.0	59.2800006866
A11	72	7	125.0	34.1599998474
A11	72	8	125.0	57.7600002289
A11	72	9	125.0	58.3999996185
A11	72	10	125.0	44.3999996185
A10	65	1	175.0	12.6857144492
A10	65	2	175.0	38.1142847879
A10	65	3	175.0	39.8285715921
A10	65	4	175.0	63.5428578513
A10	65	5	175.0	29.4857134138
A10	65	6	175.0	82.0000008174
A10	65	7	175.0	15.6571429116
A10	65	8	175.0	19.3142850058
A10	65	9	175.0	28.000000545
A10	65	10	175.0	24.0000002725
A10	65	1	200.0	29.0999996662
A10	65	2	200.0	28.8999998569
A10	65	3	200.0	29.8500001431
A10	65	4	200.0	26.5499997139
A10	65	5	200.0	42.6499998569
A10	65	6	200.0	24.4000005722
A10	65	7	200.0	33.9999997616
A10	65	8	200.0	29.6000003815
A10	65	9	200.0	103.999999762
A10	65	10	200.0	44.1999995708
A10	65	1	150.0	34.0000009537
A10	65	2	150.0	48.9999993642
A10	65	3	150.0	31.133333842
A10	65	4	150.0	11.6000000636
A10	65	5	150.0	24.1999991735
A10	65	6	150.0	33.2666667302
A10	65	7	150.0	17.6666673024
A10	65	8	150.0	23.799999555
A10	65	9	150.0	17.2666660945
A10	65	10	150.0	16.5333334605
A10	65	1	250.0	41.7599992752
A10	65	2	250.0	25.6400003433
A10	65	3	250.0	21.4799995422
A10	65	4	250.0	23.3600006104
A10	65	5	250.0	46.8800001144
A10	65	6	250.0	20.1599998474
A10	65	7	250.0	56.0799999237
A10	65	8	250.0	38.1999998093
A10	65	9	250.0	51.6000003815
A10	65	10	250.0	16.0799999237
A10	61	1	150.0	27.4000008901
A10	61	2	150.0	54.6666669846
A10	61	3	150.0	47.2666660945
A10	61	4	150.0	66.4000002543
A10	61	5	150.0	32.5333325068
A10	61	6	150.0	37.8000005086
A10	61	7	150.0	16.133333842
A10	61	8	150.0	14.6666653951
A10	61	9	150.0	12.8000005086
A10	61	10	150.0	51.3333336512
A10	61	1	200.0	31.1500000954
A10	61	2	200.0	17.3500001431
A10	61	3	200.0	14.6000003815
A10	61	4	200.0	24.0999996662
A10	61	5	200.0	27.0499992371
A10	61	6	200.0	9.15000081062
A10	61	7	200.0	8.70000004768
A10	61	8	200.0	6.10000014305
A10	61	9	200.0	25.0499999523
A10	61	10	200.0	11.25
A10	61	1	250.0	7.4000005722
A10	61	2	250.0	5.0
A10	61	3	250.0	21.7599992752
A10	61	4	250.0	20.3600006104
A10	61	5	250.0	29.9200000763
A10	61	6	250.0	25.7199993134
A10	61	7	250.0	24.0
A10	61	8	250.0	73.2800006866
A10	61	9	250.0	25.3999996185
A10	61	10	250.0	25.7600002289
A10	61	1	175.0	35.0857148852
A10	61	2	175.0	12.9142856598
A10	61	3	175.0	8.97142818996
A10	61	4	175.0	6.39999934605
A10	61	5	175.0	7.02857153756
A10	61	6	175.0	5.08571488517
A10	61	7	175.0	29.6000003815
A10	61	8	175.0	18.9142853873
A10	61	9	175.0	20.8571420397
A10	61	10	175.0	10.4571437836
A10	96	1	150.0	75.4666662216
A10	96	2	150.0	83.799999555
A10	96	3	150.0	14.3333339691
A10	96	4	150.0	11.7999998728
A10	96	5	150.0	114.400000572
A10	96	6	150.0	16.7999998728
A10	96	7	150.0	11.5333334605
A10	96	8	150.0	41.7999998728
A10	96	9	150.0	32.9333321253
A10	96	10	150.0	37.1333344777
A10	96	1	175.0	15.428571701
A10	96	2	175.0	16.1142853328
A10	96	3	175.0	20.4571424212
A10	96	4	175.0	36.800000327
A10	96	5	175.0	35.1428576878
A10	96	6	175.0	19.5428562164
A10	96	7	175.0	7.48571532113
A10	96	8	175.0	9.1428565979
A10	96	9	175.0	15.9428569249
A10	96	10	175.0	43.0857140677
A10	96	1	250.0	14.8800001144
A10	96	2	250.0	7.80000019073
A10	96	3	250.0	23.4799995422
A10	96	4	250.0	64.8000001907
A10	96	5	250.0	11.6800003052
A10	96	6	250.0	27.4399995804
A10	96	7	250.0	17.0
A10	96	8	250.0	23.2400007248
A10	96	9	250.0	103.719999313
A10	96	10	250.0	51.3200006485
A10	96	1	200.0	8.75
A10	96	2	200.0	21.6500008106
A10	96	3	200.0	30.2499997616
A10	96	4	200.0	20.9500002861
A10	96	5	200.0	11.1000001431
A10	96	6	200.0	8.79999995232
A10	96	7	200.0	6.5499997139
A10	96	8	200.0	13.2499992847
A10	96	9	200.0	27.2500002384
A10	96	10	200.0	8.4500002861
A10	74	1	175.0	71.8285724095
A10	74	2	175.0	81.999999455
A10	74	3	175.0	41.2571430206
A10	74	4	175.0	48.4571429661
A10	74	5	175.0	52.0571422577
A10	74	6	175.0	32.6857144492
A10	74	7	175.0	12.8000000545
A10	74	8	175.0	11.1428574153
A10	74	9	175.0	23.0857140677
A10	74	10	175.0	51.4857142312
A10	74	1	300.0	17.1000003815
A10	74	2	300.0	16.0999997457
A10	74	3	300.0	44.1000000636
A10	74	4	300.0	8.00000031789
A10	74	5	300.0	6.99999968211
A10	74	6	300.0	5.0
A10	74	7	300.0	5.03333330154
A10	74	8	300.0	5.23333390554
A10	74	9	300.0	30.2999997139
A10	74	10	300.0	5.09999990463
A10	74	1	200.0	7.2000002861
A10	74	2	200.0	6.00000023842
A10	74	3	200.0	6.44999980927
A10	74	4	200.0	6.15000009537
A10	74	5	200.0	6.59999966621
A10	74	6	200.0	5.0
A10	74	7	200.0	16.6000008583
A10	74	8	200.0	47.6999998093
A10	74	9	200.0	19.2499995232
A10	74	10	200.0	31.4999997616
A10	74	1	250.0	23.6400003433
A10	74	2	250.0	23.7600002289
A10	74	3	250.0	41.3199996948
A10	74	4	250.0	50.6800003052
A10	74	5	250.0	18.279999733
A10	74	6	250.0	20.3199996948
A10	74	7	250.0	45.1200008392
A10	74	8	250.0	23.0799999237
A10	74	9	250.0	11.4399995804
A10	74	10	250.0	14.0399999619
A10	74	1	350.0	35.3714282172
A10	74	2	350.0	10.2571432931
A10	74	3	350.0	21.6571426392
A10	74	4	350.0	67.8285714558
A10	74	5	350.0	21.4285714286
A10	74	6	350.0	15.5714287077
A10	74	7	350.0	38.4000001635
A10	74	8	350.0	21.4857142312
A10	74	9	350.0	24.399999891
A10	74	10	350.0	17.7428572518
A10	58	1	350.0	333.628571374
A10	58	2	350.0	32.1428571429
A10	58	3	350.0	66.8285717283
A10	58	4	350.0	80.7999999183
A10	58	5	350.0	14.5428568976
A10	58	6	350.0	16.02857181
A10	58	7	350.0	57.0000001362
A10	58	8	350.0	109.114285197
A10	58	9	350.0	94.5714289801
A10	58	10	350.0	45.5714287077
A10	58	1	300.0	62.9333337148
A10	58	2	300.0	75.6999993324
A10	58	3	300.0	74.1666666667
A10	58	4	300.0	11.9666671753
A10	58	5	300.0	35.4333329201
A10	58	6	300.0	20.0333333015
A10	58	7	300.0	15.4000004133
A10	58	8	300.0	8.2333334287
A10	58	9	300.0	32.4333333969
A10	58	10	300.0	49.6666661898
A10	58	1	200.0	7.40000009537
A10	58	2	200.0	9.10000085831
A10	58	3	200.0	6.29999995232
A10	58	4	200.0	9.59999918938
A10	58	5	200.0	11.8000006676
A10	58	6	200.0	15.6499993801
A10	58	7	200.0	9.4000005722
A10	58	8	200.0	27.9999995232
A10	58	9	200.0	17.1500003338
A10	58	10	200.0	14.5500004292
A10	58	1	175.0	10.3428568159
A10	58	2	175.0	6.45714351109
A10	58	3	175.0	7.14285714286
A10	58	4	175.0	34.399999891
A10	58	5	175.0	11.8285710471
A10	58	6	175.0	26.1714281355
A10	58	7	175.0	16.0000010899
A10	58	8	175.0	19.6571418217
A10	58	9	175.0	28.799999782
A10	58	10	175.0	20.4571437836
A10	58	1	250.0	16.279999733
A10	58	2	250.0	13.8400001526
A10	58	3	250.0	65.720000267
A10	58	4	250.0	21.7599992752
A10	58	5	250.0	16.1600008011
A10	58	6	250.0	28.5599994659
A10	58	7	250.0	48.9600000381
A10	58	8	250.0	44.3600006104
A10	58	9	250.0	46.9199991226
A10	58	10	250.0	40.4800004959
A10	99	1	400.0	531.150000095
A10	99	2	400.0	22.9500001669
A10	99	3	400.0	12.7499997616
A10	99	4	400.0	59.6250003576
A10	99	5	400.0	52.2249996662
A10	99	6	400.0	10.0
A10	99	7	400.0	14.0250003338
A10	99	8	400.0	18.599999547
A10	99	9	400.0	14.2250001431
A10	99	10	400.0	6.05000019073
A10	99	1	250.0	5.96000003815
A10	99	2	250.0	10.6800003052
A10	99	3	250.0	4.27999973297
A10	99	4	250.0	24.6000003815
A10	99	5	250.0	56.9200000763
A10	99	6	250.0	39.0399999619
A10	99	7	250.0	65.9200000763
A10	99	8	250.0	50.5999994278
A10	99	9	250.0	32.8400001526
A10	99	10	250.0	7.92000007629
A10	99	1	325.0	54.0615382561
A10	99	2	325.0	26.2153845567
A10	99	3	325.0	23.7846154433
A10	99	4	325.0	89.8769231943
A10	99	5	325.0	66.7384617145
A10	99	6	325.0	21.7538459484
A10	99	7	325.0	19.8461539929
A10	99	8	325.0	40.2769228128
A10	99	9	325.0	84.0923074576
A10	99	10	325.0	23.938462184
A10	27	1	400.0	208.549999595
A10	27	2	400.0	60.625
A10	27	3	400.0	180.400000215
A10	27	4	400.0	186.200000048
A10	27	5	400.0	69.3500000238
A10	27	6	400.0	16.0499995947
A10	27	7	400.0	23.7750005722
A10	27	8	400.0	78.4999996424
A10	27	9	400.0	38.7000000477
A10	27	10	400.0	66.6250002384
A10	27	1	325.0	102.984615473
A10	27	2	325.0	47.1384620667
A10	27	3	325.0	13.9999998533
A10	27	4	325.0	37.4461540809
A10	27	5	325.0	70.1230768057
A10	27	6	325.0	27.6307692895
A10	27	7	325.0	11.938461157
A10	27	8	325.0	15.876923341
A10	27	9	325.0	21.9692303584
A10	27	10	325.0	10.3076927478
A10	27	1	250.0	8.52000045776
A10	27	2	250.0	6.35999965668
A10	27	3	250.0	5.27999973297
A10	27	4	250.0	5.76000022888
A10	27	5	250.0	4.23999977112
A10	27	6	250.0	12.4000005722
A10	27	7	250.0	8.07999992371
A10	27	8	250.0	18.4799995422
A10	27	9	250.0	18.6400003433
A10	27	10	250.0	11.2399997711
A10	31	1	325.0	163.292307487
A10	31	2	325.0	113.50769263
A10	31	3	325.0	304.49230781
A10	31	4	325.0	9.1384608929
A10	31	5	325.0	21.7230774806
A10	31	6	325.0	282.399999912
A10	31	7	325.0	18.2153841165
A10	31	8	325.0	51.8461542863
A10	31	9	325.0	35.5692305932
A10	31	10	325.0	60.8307691721
A10	31	1	500.0	319.099999905
A10	31	2	500.0	244.760000229
A10	31	3	500.0	1364.37999964
A10	31	4	500.0	191.860000134
A10	31	5	500.0	105.059999943
A10	31	6	500.0	213.360000134
A10	31	7	500.0	90.5399999619
A10	31	8	500.0	37.0199999809
A10	31	9	500.0	66.1199998856
A10	31	10	500.0	161.160000324
