# Supplementary material for: Canonical Cortical Circuit Model Explains Rivalry, Intermittent Rivalry, and Rivalry Memory
Source: PLoS Comput Biol. 2016 May 3;12(5):e1004903. doi: 10.1371/journal.pcbi.1004903 (PMC4854419; doi:10.1371/journal.pcbi.1004903)
Supplement: S3 Text — (ZIP) [file pcbi.1004903.s003.zip › data/naive_subject_data.csv]

subjID	block_order	percept_epoch	Tframe_msec	TD_frames	censored
7	0	1	300	32.4333333969	0
7	0	2	300	26.566666762	0
7	0	3	300	39.7666668892	0
7	0	4	300	7.53333330154	0
7	0	5	300	40.7000001272	0
7	0	6	300	144.499999682	0
7	0	7	300	36.8999997775	0
7	0	8	300	62.133333683	0
7	0	9	300	39.2333332698	0
7	0	10	300	45.4000004133	0
7	0	11	300	15.9999998411	0
7	0	12	300	53.8333328565	0
7	0	13	300	144.933333397	0
7	0	14	300	18.0000003179	0
7	0	15	300	204.733333588	0
7	0	16	300	55.0333333015	0
7	0	17	300	77.299999396	0
7	0	18	300	95.8333333333	1
7	2	1	300	258.399999936	1
7	4	1	450	635.533333355	0
7	4	2	450	399.444444444	1
3	0	1	300	53.8000003497	0
3	0	2	300	24.6333328883	0
3	0	3	300	27.3000001907	0
3	0	4	300	27.8333330154	0
3	0	5	300	186.266667048	0
3	0	6	300	93.799999555	0
3	0	7	300	102.333333492	0
3	0	8	300	65.6000002225	0
3	0	9	300	30.8666666349	0
3	0	10	300	33.6999996503	0
3	0	11	300	19.6000003815	0
3	0	12	300	19.7333335876	0
3	0	13	300	25.4999995232	0
3	0	14	300	27.133333683	0
3	0	15	300	4.36666647593	0
3	0	16	300	7.7999997139	0
3	0	17	300	52.700000604	0
3	0	18	300	293.69999965	1
3	1	1	450	693.355555534	1
3	2	1	400	409.299999475	0
3	2	2	400	445.600000024	0
3	2	3	400	16.4250004292	1
3	3	1	350	50.7142857143	0
3	3	2	350	23.2285710743	0
3	3	3	350	6.54285771506	0
3	3	4	350	20.3428568159	0
3	3	5	350	77.7428572518	0
3	3	6	350	89.8000001907	0
3	3	7	350	113.314285278	1
11	0	1	300	76.0666672389	0
11	0	2	300	8.30000003179	0
11	0	3	300	14.6333328883	0
11	0	4	300	19.4666671753	0
11	0	5	300	15.366666317	0
11	0	6	300	9.36666647593	0
11	0	7	300	12.7666672071	0
11	0	8	300	35.5666661263	0
11	0	9	300	14.6666669846	0
11	0	10	300	14.2999998728	0
11	0	11	300	15.8333333333	0
11	0	12	300	17.1666669846	0
11	0	13	300	21.7999998728	0
11	0	14	300	20.2999997139	0
11	0	15	300	41.6000000636	0
11	0	16	300	25.8333333333	0
11	0	17	300	3.76666704814	0
11	0	18	300	4.73333279292	0
11	0	19	300	4.90000009537	0
11	0	20	300	8.13333352407	0
11	0	21	300	15.6000002225	0
11	0	22	300	24.4999996821	0
11	0	23	300	14.8666667938	0
11	0	24	300	10.9999998411	0
11	0	25	300	23.3999999364	0
11	0	26	300	15.0999999046	0
11	0	27	300	13.6000005404	0
11	0	28	300	15.6999993324	0
11	0	29	300	29.1333333651	0
11	0	30	300	22.4333333969	0
11	0	31	300	8.83333365122	0
11	0	32	300	12.2666668892	0
11	0	33	300	16.6666666667	0
11	0	34	300	7.13333288829	0
11	0	35	300	8.2333334287	0
11	0	36	300	11.933333079	0
11	0	37	300	15.6000002225	0
11	0	38	300	14.8333334923	0
11	0	39	300	13.5666664441	0
11	0	40	300	15.3333338102	0
11	0	41	300	6.09999974569	0
11	0	42	300	8.20000012716	0
11	0	43	300	5.23333311081	0
11	0	44	300	9.00000015895	0
11	0	45	300	12.9333329201	0
11	0	46	300	13.7333337466	0
11	0	47	300	8.33333333333	0
11	0	48	300	8.33333333333	0
11	0	49	300	8.10000022252	0
11	0	50	300	8.39999993642	0
11	0	51	300	6.83333317439	0
11	0	52	300	9.03333346049	0
11	0	53	300	11.8999997775	0
11	0	54	300	16.9666663806	0
11	0	55	300	10.0	0
11	0	56	300	15.6000002225	0
11	0	57	300	7.76666641235	0
11	0	58	300	8.53333393733	0
11	0	59	300	10.6666660309	0
11	0	60	300	13.8666669528	0
11	0	61	300	9.73333358765	0
11	0	62	300	7.0666662852	0
11	0	63	300	9.73333358765	0
11	0	64	300	7.86666631699	0
11	0	65	300	4.36666727066	0
11	0	66	300	4.2666665713	0
11	0	67	300	5.70000012716	0
11	0	68	300	5.96666653951	0
11	0	69	300	6.39999945958	0
11	0	70	300	8.50000063578	0
11	0	71	300	9.93333339691	0
11	0	72	300	10.0999999046	0
11	0	73	300	7.83333301544	0
11	0	74	300	12.5666666031	0
11	0	75	300	8.86666695277	0
11	0	76	300	7.33333349228	0
11	0	77	300	8.63333304723	0
11	0	78	300	7.0666662852	0
11	0	79	300	15.3666671117	0
11	0	80	300	12.5999999046	0
11	0	81	300	3.49999984105	0
11	0	82	300	5.19999980927	0
11	0	83	300	4.7000002861	0
11	0	84	300	6.40000025431	0
11	0	85	300	4.63333288829	0
11	0	86	300	7.63333320618	0
11	0	87	300	5.06666739782	0
11	0	88	300	36.5333326658	0
11	0	89	300	1.43333355586	1
11	1	1	400	65.4000002146	0
11	1	2	400	38.7999999523	0
11	1	3	400	125.625	0
11	1	4	400	55.9500002861	0
11	1	5	400	7.32499957085	0
11	1	6	400	9.77500021458	0
11	1	7	400	6.47499978542	0
11	1	8	400	4.55000042915	0
11	1	9	400	3.99999976158	0
11	1	10	400	4.42499995232	0
11	1	11	400	5.52500009537	0
11	1	12	400	4.57499980927	0
11	1	13	400	4.42499995232	0
11	1	14	400	3.900000453	0
11	1	15	400	5.14999985695	0
11	1	16	400	4.75000023842	0
11	1	17	400	19.8749995232	0
11	1	18	400	5.57500004768	0
11	1	19	400	3.95000040531	0
11	1	20	400	3.599999547	0
11	1	21	400	5.150000453	0
11	1	22	400	5.474999547	0
11	1	23	400	4.30000007153	0
11	1	24	400	5.47500014305	0
11	1	25	400	17.8750002384	0
11	1	26	400	8.89999985695	0
11	1	27	400	4.92500007153	0
11	1	28	400	6.04999959469	0
11	1	29	400	4.50000047684	0
11	1	30	400	5.82499980927	0
11	1	31	400	7.82499969006	0
11	1	32	400	6.60000026226	0
11	1	33	400	31.3999998569	0
11	1	34	400	9.62500035763	0
11	1	35	400	13.3999997377	0
11	1	36	400	24.7250002623	0
11	1	37	400	11.9249999523	0
11	1	38	400	38.3749997616	0
11	1	39	400	7.95000016689	0
11	1	40	400	6.47499978542	0
11	1	41	400	7.5	0
11	1	42	400	5.47500014305	0
11	1	43	400	5.87499976158	0
11	1	44	400	12.6750004292	0
11	1	45	400	5.84999978542	0
11	1	46	400	4.35000002384	0
11	1	47	400	5.19999980927	0
11	1	48	400	4.0750002861	0
11	1	49	400	4.95000004768	0
11	1	50	400	4.54999983311	0
11	1	51	400	6.75000011921	0
11	1	52	400	5.55000007153	0
11	1	53	400	10.7999998331	0
11	1	54	400	6.92499995232	0
11	1	55	400	8.47500026226	0
11	1	56	400	5.2999997139	0
11	1	57	400	18.4250003099	0
11	1	58	400	4.17499959469	0
11	1	59	400	14.8250001669	0
11	1	60	400	6.5499997139	0
11	1	61	400	5.0	0
11	1	62	400	7.72500038147	0
11	1	63	400	5.57500004768	0
11	1	64	400	6.59999966621	0
11	1	65	400	7.64999985695	0
11	1	66	400	5.0	0
11	1	67	400	4.32500004768	0
11	1	68	400	18.75	0
11	1	69	400	4.25000011921	0
11	1	70	400	6.85000002384	0
11	1	71	400	9.57499980927	0
11	1	72	400	7.90000021458	0
11	1	73	400	4.05000030994	0
11	1	74	400	6.12499952316	0
11	1	75	400	7.85000026226	0
11	1	76	400	4.10000026226	0
11	1	77	400	3.47499966621	0
11	1	78	400	6.34999990463	0
11	1	79	400	6.29999995232	1
11	2	1	300	8.79999955495	0
11	2	2	300	7.40000009537	0
11	2	3	300	7.13333368301	0
11	2	4	300	10.9999998411	0
11	2	5	300	7.96666622162	0
11	2	6	300	10.1000006994	0
11	2	7	300	12.2666660945	0
11	2	8	300	9.66666698456	0
11	2	9	300	10.1333332062	0
11	2	10	300	12.4333333969	0
11	2	11	300	18.6333330472	0
11	2	12	300	0.866666634878	0
11	2	13	300	18.5000006358	0
11	2	14	300	10.8000000318	0
11	2	15	300	7.99999952316	0
11	2	16	300	11.8999997775	0
11	2	17	300	6.93333387375	0
11	2	18	300	8.5333331426	0
11	2	19	300	6.60000006358	0
11	2	20	300	5.13333320618	0
11	2	21	300	7.43333339691	0
11	2	22	300	21.7333332698	0
11	2	23	300	6.16666634878	0
11	2	24	300	6.20000044505	0
11	2	25	300	6.06666644414	0
11	2	26	300	6.4666668574	0
11	2	27	300	19.7333335876	0
11	2	28	300	6.83333317439	0
11	2	29	300	7.09999958674	0
11	2	30	300	5.56666692098	0
11	2	31	300	5.86666663488	0
11	2	32	300	4.83333349228	0
11	2	33	300	5.83333333333	0
11	2	34	300	6.0333331426	0
11	2	35	300	7.86666711171	0
11	2	36	300	10.9666665395	0
11	2	37	300	6.93333307902	0
11	2	38	300	9.16666666667	0
11	2	39	300	14.9666666985	0
11	2	40	300	22.2333335876	0
11	2	41	300	16.0666664441	0
11	2	42	300	6.93333307902	0
11	2	43	300	6.60000006358	0
11	2	44	300	5.99999984105	0
11	2	45	300	6.30000034968	0
11	2	46	300	6.53333346049	0
11	2	47	300	7.59999990463	0
11	2	48	300	8.03333361944	0
11	2	49	300	7.56666660309	0
11	2	50	300	6.96666638056	0
11	2	51	300	6.4666668574	0
11	2	52	300	13.3666666349	0
11	2	53	300	11.366666158	0
11	2	54	300	9.23333406448	0
11	2	55	300	9.53333298365	0
11	2	56	300	30.6000002225	0
11	2	57	300	21.9666663806	0
11	2	58	300	21.566666762	0
11	2	59	300	16.4000002543	0
11	2	60	300	5.06666660309	0
11	2	61	300	21.0999997457	0
11	2	62	300	12.1666669846	0
11	2	63	300	13.866666158	0
11	2	64	300	7.10000038147	0
11	2	65	300	7.16666618983	0
11	2	66	300	12.8333338102	0
11	2	67	300	10.0	0
11	2	68	300	21.3333328565	0
11	2	69	300	6.60000006358	0
11	2	70	300	5.89999993642	0
11	2	71	300	6.50000015895	0
11	2	72	300	8.43333323797	0
11	2	73	300	9.36666727066	0
11	2	74	300	31.366666158	0
11	2	75	300	30.7000001272	0
11	2	76	300	12.6333332062	0
11	2	77	300	7.63333320618	0
11	2	78	300	13.3999999364	0
11	2	79	300	24.1999999682	0
11	2	80	300	32.1666669846	0
11	2	81	300	25.0999999046	0
11	2	82	300	20.933333238	0
11	2	83	300	46.0333339373	0
11	2	84	300	0.733332633972	1
11	3	1	350	34.6000003815	0
11	3	2	350	53.0285712651	0
11	3	3	350	8.82857118334	0
11	3	4	350	25.3714288984	0
11	3	5	350	67.0857143402	0
11	3	6	350	177.857142857	0
11	3	7	350	61.0571425302	0
11	3	8	350	60.0285714013	0
11	3	9	350	8.62857137408	0
11	3	10	350	98.0571433476	0
11	3	11	350	16.6285712378	0
11	3	12	350	7.65714304788	0
11	3	13	350	7.3142855508	0
11	3	14	350	16.9142852511	0
11	3	15	350	9.17142868042	0
11	3	16	350	6.37142862592	0
11	3	17	350	6.94285733359	0
11	3	18	350	9.74285738809	0
11	3	19	350	6.4571428299	0
11	3	20	350	6.19999953679	0
11	3	21	350	6.37142862592	0
11	3	22	350	5.25714329311	0
11	3	23	350	7.48571395874	0
11	3	24	350	5.4857145037	0
11	3	25	350	5.14285700662	0
11	3	26	350	4.88571439471	0
11	3	27	350	5.82857131958	0
11	3	28	350	4.91428579603	0
11	3	29	350	6.85714244843	0
11	3	30	350	5.77142919813	0
11	3	31	350	5.05714280265	0
11	3	32	350	5.05714280265	0
11	3	33	350	4.82857091086	0
11	3	34	350	3.62857205527	0
11	3	35	350	3.97142818996	0
11	3	36	350	4.71428598676	0
11	3	37	350	5.39999961853	0
11	3	38	350	4.94285719735	0
11	3	39	350	4.68571458544	0
11	3	40	350	3.6571427754	0
11	3	41	350	5.54285730634	0
11	3	42	350	4.34285708836	0
11	3	43	350	4.39999989101	0
11	3	44	350	3.37142876216	0
11	3	45	350	11.999999455	1
11	4	1	450	7.11111121707	0
11	4	2	450	4.95555559794	0
11	4	3	450	3.66666687859	0
11	4	4	450	4.26666630639	0
11	4	5	450	5.15555593703	0
11	4	6	450	19.1777775023	0
11	4	7	450	7.33333322737	0
11	4	8	450	33.2444445292	0
11	4	9	450	10.2444447411	0
11	4	10	450	5.95555517409	0
11	4	11	450	7.82222217984	0
11	4	12	450	3.73333348168	0
11	4	13	450	19.0444442961	0
11	4	14	450	8.80000008477	0
11	4	15	450	28.4222221375	0
11	4	16	450	9.64444478353	0
11	4	17	450	6.35555532244	0
11	4	18	450	6.88888920678	0
11	4	19	450	22.4444442325	0
11	4	20	450	3.0222219891	0
11	4	21	450	8.9555560218	0
11	4	22	450	16.933333079	0
11	4	23	450	6.51111125946	0
11	4	24	450	5.55555555556	0
11	4	25	450	14.0444442961	0
11	4	26	450	19.8666667938	0
11	4	27	450	4.77777745989	0
11	4	28	450	33.7777778837	0
11	4	29	450	4.35555564033	0
11	4	30	450	5.08888880412	0
11	4	31	450	4.3333334393	0
11	4	32	450	5.11111100515	0
11	4	33	450	6.19999991523	0
11	4	34	450	7.28888882531	0
11	4	35	450	4.44444444444	0
11	4	36	450	6.37777805328	0
11	4	37	450	17.088889016	0
11	4	38	450	3.28888893127	0
11	4	39	450	4.51111104753	0
11	4	40	450	14.2666663064	0
11	4	41	450	7.11111121707	0
11	4	42	450	5.20000033908	0
11	4	43	450	5.57777775659	0
11	4	44	450	3.42222213745	0
11	4	45	450	4.17777750227	0
11	4	46	450	3.97777769301	0
11	4	47	450	4.3333334393	0
11	4	48	450	4.37777784136	0
11	4	49	450	3.84444448683	0
11	4	50	450	11.9777780109	0
11	4	51	450	3.42222213745	0
11	4	52	450	5.28888861338	0
11	4	53	450	6.19999991523	0
11	4	54	450	6.42222245534	0
11	4	55	450	4.53333324856	0
11	4	56	450	5.0	0
11	4	57	450	5.97777790493	0
11	4	58	450	5.77777756585	0
11	4	59	450	5.59999995761	0
11	4	60	450	7.44444476234	0
11	4	61	450	7.46666643355	0
11	4	62	450	6.40000025431	0
11	4	63	450	6.64444446564	0
11	4	64	450	5.11111100515	0
11	4	65	450	7.91111098395	0
11	4	66	450	8.60000027551	0
11	4	67	450	18.3111111323	0
11	4	68	450	4.51111104753	0
11	4	69	450	9.15555530124	0
11	4	70	450	4.111111429	0
11	4	71	450	11.7111110687	0
11	4	72	450	12.2222222222	0
11	4	73	450	17.1333334181	0
11	4	74	450	18.7333329519	0
11	4	75	450	10.3777779473	0
11	4	76	450	8.1555557251	0
11	4	77	450	5.68888876173	0
11	4	78	450	50.9333335029	0
11	4	79	450	4.77777745989	0
11	4	80	450	8.53333367242	0
11	4	81	450	13.4666665395	0
11	4	82	450	21.9777774811	0
11	4	83	450	21.2666670481	0
11	4	84	450	11.2444443173	0
11	4	85	450	8.8222222858	0
11	4	86	450	7.31111102634	0
11	4	87	450	4.26666683621	0
11	4	88	450	17.2000000212	0
11	4	89	450	18.7111107508	0
11	4	90	450	6.6888888677	0
11	4	91	450	15.2444447411	0
11	4	92	450	8.77777735392	0
11	4	93	450	6.44444465637	0
11	4	94	450	5.15555540721	0
11	4	95	450	3.80000008477	0
11	4	96	450	3.24444452922	0
11	4	97	450	3.73333348168	0
11	4	98	450	5.55555555556	0
11	4	99	450	5.31111081441	0
11	4	100	450	6.00000010596	0
11	4	101	450	4.64444425371	0
11	4	102	450	5.84444469876	0
11	4	103	450	4.68888865577	0
11	4	104	450	21.3333336512	0
11	4	105	450	8.59999974569	0
11	4	106	450	9.71111138662	0
11	4	107	450	6.60000006358	0
11	4	108	450	16.933333079	0
11	4	109	450	6.06666670905	0
11	4	110	450	23.5111109416	0
11	4	111	450	11.1111111111	1
10	0	1	300	19.1333333651	0
10	0	2	300	19.8000001907	0
10	0	3	300	40.0666666031	0
10	0	4	300	18.7333329519	0
10	0	5	300	10.6333335241	0
10	0	6	300	10.7333334287	0
10	0	7	300	10.4666662216	0
10	0	8	300	10.0	0
10	0	9	300	14.1333333651	0
10	0	10	300	22.0000004768	0
10	0	11	300	22.5666666031	0
10	0	12	300	9.39999977748	0
10	0	13	300	22.8333338102	0
10	0	14	300	9.96666590373	0
10	0	15	300	14.1333333651	0
10	0	16	300	12.8000005086	0
10	0	17	300	14.5333329837	0
10	0	18	300	13.9000002543	0
10	0	19	300	15.1999998093	0
10	0	20	300	16.8999997775	0
10	0	21	300	15.1000006994	0
10	0	22	300	20.2999997139	0
10	0	23	300	20.2666664124	0
10	0	24	300	17.5999999046	0
10	0	25	300	15.3000005086	0
10	0	26	300	21.2333329519	0
10	0	27	300	20.9999998411	0
10	0	28	300	18.0000003179	0
10	0	29	300	16.6999999682	0
10	0	30	300	14.9333333969	0
10	0	31	300	24.433333079	0
10	0	32	300	17.7333339055	0
10	0	33	300	19.0333326658	0
10	0	34	300	17.8000005086	0
10	0	35	300	12.5	0
10	0	36	300	12.5666666031	0
10	0	37	300	12.2333335876	0
10	0	38	300	19.0666659673	0
10	0	39	300	15.7666667302	0
10	0	40	300	13.8000003497	0
10	0	41	300	16.3666669528	0
10	0	42	300	21.3999994596	0
10	0	43	300	18.4666665395	0
10	0	44	300	15.2666672071	0
10	0	45	300	34.8333326976	0
10	0	46	300	26.8000006676	0
10	0	47	300	24.3666664759	0
10	0	48	300	11.8333331744	0
10	0	49	300	14.3666664759	0
10	0	50	300	30.8666666349	0
10	0	51	300	63.5000006358	0
10	0	52	300	54.5333329837	0
10	0	53	300	25.0333333015	0
10	0	54	300	16.4666668574	0
10	0	55	300	43.0666661263	0
10	0	56	300	21.6000000636	0
10	0	57	300	43.7333337466	0
10	0	58	300	9.46666638056	1
10	1	1	400	24.2250001431	0
10	1	2	400	18.4000003338	0
10	1	3	400	25.8749997616	0
10	1	4	400	29.375	0
10	1	5	400	66.5750002861	0
10	1	6	400	14.1499996185	0
10	1	7	400	14.375	0
10	1	8	400	13.6500000954	0
10	1	9	400	18.5750001669	0
10	1	10	400	22.5499999523	0
10	1	11	400	42.8249996901	0
10	1	12	400	23.3750003576	0
10	1	13	400	25.1749998331	0
10	1	14	400	56.6500002146	0
10	1	15	400	14.8249995708	0
10	1	16	400	7.90000021458	0
10	1	17	400	13.1999999285	0
10	1	18	400	19.3500000238	0
10	1	19	400	11.7250001431	0
10	1	20	400	15.9499996901	0
10	1	21	400	117.325000167	0
10	1	22	400	32.1500003338	0
10	1	23	400	25.3749996424	0
10	1	24	400	12.6749998331	0
10	1	25	400	13.6500000954	0
10	1	26	400	20.7499998808	0
10	1	27	400	33.9750003815	0
10	1	28	400	18.6000001431	0
10	1	29	400	20.5249994993	0
10	1	30	400	13.1499999762	0
10	1	31	400	60.0750005245	0
10	1	32	400	27.6499998569	0
10	1	33	400	4.09999966621	1
10	2	1	300	11.8999997775	0
10	2	2	300	9.73333358765	0
10	2	3	300	10.1333332062	0
10	2	4	300	38.5666664441	0
10	2	5	300	13.5333331426	0
10	2	6	300	18.0333336194	0
10	2	7	300	16.566666762	0
10	2	8	300	21.8666664759	0
10	2	9	300	13.1333335241	0
10	2	10	300	24.9333333969	0
10	2	11	300	24.1999999682	0
10	2	12	300	26.1666663488	0
10	2	13	300	24.8333334923	0
10	2	14	300	32.1000003815	0
10	2	15	300	16.3999994596	0
10	2	16	300	18.7333337466	0
10	2	17	300	8.26666673024	0
10	2	18	300	26.1999996503	0
10	2	19	300	48.8666669528	0
10	2	20	300	21.6000000636	0
10	2	21	300	16.2333329519	0
10	2	22	300	11.6666666667	0
10	2	23	300	23.1000002225	0
10	2	24	300	54.5333329837	0
10	2	25	300	34.6000003815	0
10	2	26	300	19.6666661898	0
10	2	27	300	17.9000004133	0
10	2	28	300	42.7666664124	0
10	2	29	300	57.3333334923	0
10	2	30	300	22.3000001907	0
10	2	31	300	18.8333328565	0
10	2	32	300	20.1666673024	0
10	2	33	300	16.4333327611	0
10	2	34	300	14.9333333969	0
10	2	35	300	22.2333335876	0
10	2	36	300	17.5	0
10	2	37	300	14.8333334923	0
10	2	38	300	10.1333332062	0
10	2	39	300	15.0999999046	0
10	2	40	300	15.566666921	0
10	2	41	300	12.9999995232	0
10	2	42	300	8.2333334287	0
10	2	43	300	21.200000445	0
10	2	44	300	13.8999994596	0
10	2	45	300	28.5333339373	1
10	3	1	450	28.5999997457	0
10	3	2	450	18.6666668786	0
10	3	3	450	11.95555528	0
10	3	4	450	40.6888892916	0
10	3	5	450	12.3555554284	0
10	3	6	450	15.6888887617	0
10	3	7	450	29.4666666455	0
10	3	8	450	17.8888887829	0
10	3	9	450	12.3111110263	0
10	3	10	450	10.2222225401	0
10	3	11	450	18.1777779261	0
10	3	12	450	9.37777731154	0
10	3	13	450	7.40000036028	0
10	3	14	450	12.1333334181	0
10	3	15	450	18.5999997457	0
10	3	16	450	39.8222223918	0
10	3	17	450	12.3333332274	0
10	3	18	450	11.7555554708	0
10	3	19	450	13.8666666879	0
10	3	20	450	8.22222232819	0
10	3	21	450	12.8444443809	0
10	3	22	450	4.75555578868	0
10	3	23	450	47.3111110263	0
10	3	24	450	88.1777773963	0
10	3	25	450	30.8222224977	0
10	3	26	450	9.80000019073	0
10	3	27	450	6.95555528005	0
10	3	28	450	15.1999998093	0
10	3	29	450	9.06666702694	0
10	3	30	450	5.5111111535	0
10	3	31	450	6.62222226461	0
10	3	32	450	10.7111109628	0
10	3	33	450	17.3777776294	0
10	3	34	450	62.9777781169	0
10	3	35	450	7.48888863458	0
10	3	36	450	6.73333326976	0
10	3	37	450	43.3333333333	0
10	3	38	450	30.1333332062	0
10	3	39	450	9.88888899485	0
10	3	40	450	5.48888895247	0
10	3	41	450	8.64444467756	0
10	3	42	450	22.2000000212	0
10	3	43	450	14.6666664547	0
10	3	44	450	43.5333331426	0
10	3	45	450	15.3333335453	0
10	3	46	450	7.66666677263	0
10	3	47	450	70.4666667514	0
10	3	48	450	9.866666264	0
10	3	49	450	7.28888882531	1
10	4	1	350	18.0285712651	0
10	4	2	350	22.3999997548	0
10	4	3	350	15.6571429116	0
10	4	4	350	37.6285716466	0
10	4	5	350	17.4571425574	0
10	4	6	350	12.1428571429	0
10	4	7	350	6.51428563254	0
10	4	8	350	7.37142903464	0
10	4	9	350	8.11428546906	0
10	4	10	350	7.74285725185	0
10	4	11	350	14.6571425029	0
10	4	12	350	15.8571434021	0
10	4	13	350	12.7999993733	0
10	4	14	350	22.7714286532	0
10	4	15	350	7.94285706111	0
10	4	16	350	9.42857197353	0
10	4	17	350	11.1428567341	0
10	4	18	350	7.42857183729	0
10	4	19	350	10.9714283262	0
10	4	20	350	9.11428587777	0
10	4	21	350	7.77142865317	0
10	4	22	350	6.17142813546	0
10	4	23	350	24.4571433749	0
10	4	24	350	19.1142851966	0
10	4	25	350	21.4857142312	0
10	4	26	350	9.4000005722	0
10	4	27	350	11.8285710471	0
10	4	28	350	12.1999999455	0
10	4	29	350	12.400000436	0
10	4	30	350	11.1428567341	0
10	4	31	350	107.142857143	0
10	4	32	350	40.4571431024	0
10	4	33	350	13.7428569794	0
10	4	34	350	9.00000027248	0
10	4	35	350	26.8285710471	0
10	4	36	350	25.428571701	0
10	4	37	350	16.5999998365	0
10	4	38	350	6.51428563254	0
10	4	39	350	12.2285713468	0
10	4	40	350	17.6285716466	0
10	4	41	350	9.91428579603	0
10	4	42	350	19.4285712923	0
10	4	43	350	12.6000002452	0
10	4	44	350	96.3142858233	1
14	0	1	300	40.7666667302	0
14	0	2	300	42.9000004133	0
14	0	3	300	13.0333328247	0
14	0	4	300	21.5000001589	0
14	0	5	300	17.2333335876	0
14	0	6	300	26.8666664759	0
14	0	7	300	14.3333331744	0
14	0	8	300	18.5000006358	0
14	0	9	300	19.5333329837	0
14	0	10	300	14.9333333969	0
14	0	11	300	15.4666670163	0
14	0	12	300	10.6999993324	0
14	0	13	300	15.0666666031	0
14	0	14	300	14.0000001589	0
14	0	15	300	18.6000005404	0
14	0	16	300	21.5999992688	0
14	0	17	300	11.3666669528	0
14	0	18	300	10.1999998093	0
14	0	19	300	16.200000445	0
14	0	20	300	18.5333331426	0
14	0	21	300	15.366666317	0
14	0	22	300	9.66666698456	0
14	0	23	300	8.36666663488	0
14	0	24	300	10.7666667302	0
14	0	25	300	21.0333331426	0
14	0	26	300	16.7333332698	0
14	0	27	300	19.5000004768	0
14	0	28	300	24.5666662852	0
14	0	29	300	16.6666666667	0
14	0	30	300	14.6666669846	0
14	0	31	300	19.6999994914	0
14	0	32	300	25.9333340327	0
14	0	33	300	17.0666662852	0
14	0	34	300	17.5999999046	0
14	0	35	300	20.7333334287	0
14	0	36	300	33.8333336512	0
14	0	37	300	14.6333328883	0
14	0	38	300	15.933333238	0
14	0	39	300	24.5666670799	0
14	0	40	300	34.0000001589	0
14	0	41	300	19.5999995867	0
14	0	42	300	32.9000004133	0
14	0	43	300	20.1333332062	0
14	0	44	300	34.9000000954	0
14	0	45	300	17.8999996185	0
14	0	46	300	10.8999999364	0
14	0	47	300	43.8666669528	0
14	0	48	300	12.2000002861	0
14	0	49	300	55.4333329201	0
14	0	50	300	44.7666668892	0
14	0	51	300	19.8333334923	0
14	0	52	300	5.49999952316	1
14	1	1	450	19.4888888465	0
14	1	2	450	26.4666668574	0
14	1	3	450	19.7555552589	0
14	1	4	450	86.3333336512	0
14	1	5	450	9.95555559794	0
14	1	6	450	88.0888885922	0
14	1	7	450	23.2888889313	0
14	1	8	450	12.3111110263	0
14	1	9	450	68.1777779261	0
14	1	10	450	72.2666666243	0
14	1	11	450	4.95555559794	0
14	1	12	450	17.3555554284	0
14	1	13	450	31.3777780533	0
14	1	14	450	33.7777773539	0
14	1	15	450	64.4000000424	0
14	1	16	450	16.2222226461	0
14	1	17	450	15.2222220103	0
14	1	18	450	48.4222221375	0
14	1	19	450	13.977777693	0
14	1	20	450	7.57777796851	0
14	1	21	450	125.64444436	0
14	1	22	450	35.5555555556	0
14	1	23	450	191.688888868	1
14	2	1	400	93.1999999285	0
14	2	2	400	77.7749997377	0
14	2	3	400	17.4000000954	0
14	2	4	400	41.4500004053	0
14	2	5	400	32.974999547	0
14	2	6	400	54.375	0
14	2	7	400	225.475000143	0
14	2	8	400	335.124999881	1
14	3	1	300	155.866666635	0
14	3	2	300	43.2000001272	0
14	3	3	300	18.9000002543	0
14	3	4	300	18.9666660627	0
14	3	5	300	70.1000006994	0
14	3	6	300	18.1333327293	0
14	3	7	300	26.0333339373	0
14	3	8	300	11.9666663806	0
14	3	9	300	53.0000003179	0
14	3	10	300	26.6666666667	0
14	3	11	300	109.566666285	0
14	3	12	300	28.3999999364	0
14	3	13	300	13.1000002225	0
14	3	14	300	123.300000032	0
14	3	15	300	148.833332856	0
14	3	16	300	15.8666666349	1
14	4	1	350	5.68571431296	0
14	4	2	350	29.4285712923	0
14	4	3	350	42.9142856598	0
14	4	4	350	55.3714288984	0
14	4	5	350	40.0571428026	0
14	4	6	350	73.1428568704	0
14	4	7	350	11.3142858233	0
14	4	8	350	166.514285633	0
14	4	9	350	94.9428571974	0
14	4	10	350	152.228571347	0
14	4	11	350	159.200000082	1
9	0	1	300	20.1666665077	0
9	0	2	300	28.4666665395	0
9	0	3	300	20.1666665077	0
9	0	4	300	42.133333683	0
9	0	5	300	38.7666662534	0
9	0	6	300	33.1333335241	0
9	0	7	300	24.9666666985	0
9	0	8	300	40.9666665395	0
9	0	9	300	46.2333337466	0
9	0	10	300	44.9333333969	0
9	0	11	300	61.1999996503	0
9	0	12	300	43.9000002543	0
9	0	13	300	21.7333332698	0
9	0	14	300	19.1666666667	0
9	0	15	300	42.9333329201	0
9	0	16	300	22.4000000954	0
9	0	17	300	52.5333333015	0
9	0	18	300	47.3333334923	0
9	0	19	300	45.2333331108	0
9	0	20	300	22.700000604	0
9	0	21	300	22.9999995232	0
9	0	22	300	14.9333333969	0
9	0	23	300	11.4333335559	0
9	0	24	300	14.5666662852	0
9	0	25	300	11.4000002543	0
9	0	26	300	6.86666647593	0
9	0	27	300	8.73333374659	0
9	0	28	300	9.03333266576	0
9	0	29	300	5.96666733424	0
9	0	30	300	26.933333079	0
9	0	31	300	16.2666662534	0
9	0	32	300	15.0	0
9	0	33	300	15.9000007312	0
9	0	34	300	15.366666317	0
9	0	35	300	11.4333335559	0
9	0	36	300	16.6999999682	0
9	0	37	300	16.3333328565	0
9	0	38	300	10.3333338102	0
9	0	39	300	19.9333333969	0
9	0	40	300	9.96666669846	0
9	0	41	300	8.79999955495	0
9	0	42	300	10.4666670163	0
9	0	43	300	8.59999974569	0
9	0	44	300	6.73333326976	0
9	0	45	300	8.2333334287	0
9	0	46	300	7.2000002861	0
9	0	47	300	8.0999994278	0
9	0	48	300	17.6333340009	0
9	0	49	300	19.5999995867	0
9	0	50	300	15.0333333015	0
9	0	51	300	8.06666692098	0
9	0	52	300	4.90000009537	0
9	0	53	300	4.16666666667	1
9	1	1	450	10.0888888041	0
9	1	2	450	26.3555553224	0
9	1	3	450	12.7111111747	0
9	1	4	450	21.7555554708	0
9	1	5	450	22.3111110263	0
9	1	6	450	24.8888889949	0
9	1	7	450	29.1777780321	0
9	1	8	450	31.2888887193	0
9	1	9	450	42.6000001695	0
9	1	10	450	86.6666666667	0
9	1	11	450	28.4222221375	0
9	1	12	450	36.933333079	0
9	1	13	450	72.2222222222	0
9	1	14	450	53.3333333333	0
9	1	15	450	76.1333333121	0
9	1	16	450	45.6444443597	0
9	1	17	450	15.8666668998	0
9	1	18	450	15.0888888041	0
9	1	19	450	41.7333332698	0
9	1	20	450	66.000000106	0
9	1	21	450	71.3777780533	0
9	1	22	450	51.4444441266	0
9	1	23	450	6.82222207387	0
9	1	24	450	7.17777782016	0
9	1	25	450	36.9555558099	0
9	1	26	450	16.0666667091	0
9	1	27	450	26.5333334605	0
9	1	28	450	45.5555555556	1
9	2	1	400	29.3500000238	0
9	2	2	400	34.375	0
9	2	3	400	34.375	0
9	2	4	400	44.1500002146	0
9	2	5	400	26.0249996185	0
9	2	6	400	40.3500002623	0
9	2	7	400	27.7749997377	0
9	2	8	400	36.5250003338	0
9	2	9	400	31.8999999762	0
9	2	10	400	64.9000000954	0
9	2	11	400	109.325000048	0
9	2	12	400	71.5499997139	0
9	2	13	400	49.8500001431	0
9	2	14	400	40.8749997616	0
9	2	15	400	40.4000002146	0
9	2	16	400	26.7250001431	0
9	2	17	400	35.3499996662	0
9	2	18	400	46.9999998808	0
9	2	19	400	29.375	0
9	2	20	400	36.4750003815	1
9	3	1	300	59.3333331744	0
9	3	2	300	39.4000005722	0
9	3	3	300	20.2999997139	0
9	3	4	300	39.0000001589	0
9	3	5	300	23.5999997457	0
9	3	6	300	21.2333329519	0
9	3	7	300	25.4333337148	0
9	3	8	300	33.3333333333	0
9	3	9	300	12.866666317	0
9	3	10	300	22.8333338102	0
9	3	11	300	4.80000019073	0
9	3	12	300	26.6000000636	0
9	3	13	300	16.0666664441	0
9	3	14	300	27.3333334923	0
9	3	15	300	18.7333329519	0
9	3	16	300	30.1333332062	0
9	3	17	300	15.0333333015	0
9	3	18	300	47.2333335876	0
9	3	19	300	50.0666666031	0
9	3	20	300	110.466667016	0
9	3	21	300	21.6000000636	0
9	3	22	300	19.5999995867	0
9	3	23	300	19.2999998728	0
9	3	24	300	7.73333311081	0
9	3	25	300	8.60000054042	0
9	3	26	300	5.2999997139	0
9	3	27	300	5.80000003179	0
9	3	28	300	6.06666644414	0
9	3	29	300	25.1333340009	0
9	3	30	300	25.0	0
9	3	31	300	12.5666666031	0
9	3	32	300	17.4000000954	0
9	3	33	300	15.6999993324	0
9	3	34	300	17.0000004768	0
9	3	35	300	5.63333352407	0
9	3	36	300	5.83333333333	0
9	3	37	300	18.8999994596	0
9	3	38	300	21.8666664759	0
9	3	39	300	25.1333340009	0
9	3	40	300	18.8999994596	0
9	3	41	300	4.76666688919	1
9	4	1	350	10.2000004905	0
9	4	2	350	10.7142857143	0
9	4	3	350	14.7714281082	0
9	4	4	350	8.40000016349	0
9	4	5	350	4.22857148307	0
9	4	6	350	17.3999997548	0
9	4	7	350	7.85714285714	0
9	4	8	350	8.02857194628	0
9	4	9	350	19.5142854963	0
9	4	10	350	65.2571426119	0
9	4	11	350	20.8571434021	0
9	4	12	350	11.4000000272	0
9	4	13	350	14.6285711016	0
9	4	14	350	11.7142854418	0
9	4	15	350	4.94285719735	0
9	4	16	350	9.22857148307	0
9	4	17	350	6.97142873492	0
9	4	18	350	9.77142878941	0
9	4	19	350	10.3142854146	0
9	4	20	350	13.3428573608	0
9	4	21	350	21.7142854418	0
9	4	22	350	29.2857142857	0
9	4	23	350	52.9142856598	0
9	4	24	350	25.7714285169	0
9	4	25	350	45.8571434021	0
9	4	26	350	34.399999891	0
9	4	27	350	30.3428568159	0
9	4	28	350	44.2857142857	0
9	4	29	350	23.0857147489	0
9	4	30	350	33.3142852783	0
9	4	31	350	33.1428575516	0
9	4	32	350	21.1142853328	0
9	4	33	350	29.0857144764	0
9	4	34	350	28.3714287622	0
9	4	35	350	41.5999998365	0
9	4	36	350	32.5428567614	0
9	4	37	350	0.371428898403	1
0	0	1	300	96.8333331744	0
0	0	2	300	175.800000032	0
0	0	3	300	153.566666444	0
0	0	4	300	97.5	0
0	0	5	300	29.4333338737	0
0	0	6	300	49.8999993006	0
0	0	7	300	30.2666672071	0
0	0	8	300	64.8333334923	0
0	0	9	300	55.0999999046	0
0	0	10	300	380.466666222	0
0	0	11	300	46.4333335559	1
0	1	1	400	235.649999976	0
0	1	2	400	66.7250001431	1
0	3	1	300	887.300000191	0
0	3	2	300	53.6333330472	1
0	4	1	450	650.0	1
5	0	1	300	36.7666665713	0
5	0	2	300	45.5000003179	0
5	0	3	300	37.9000004133	0
5	0	4	300	475.333333015	0
5	0	5	300	138.100000223	0
5	0	6	300	447.566666603	1
5	1	1	400	47.9499995708	0
5	1	2	400	34.5750004053	0
5	1	3	400	804.599999785	1
5	2	1	350	118.94285747	0
5	2	2	350	384.342857088	0
5	2	3	350	152.285714149	1
5	3	1	300	64.5000004768	0
5	3	2	300	565.366666317	1
5	4	1	450	714.377777841	0
5	4	2	450	347.82222218	1
6	0	1	300	630.633333524	0
6	0	2	300	39.2666665713	1
6	1	1	350	294.257142884	1
6	2	1	450	491.999999682	0
6	2	2	450	303.244444529	0
6	2	3	450	242.311111026	0
6	2	4	450	24.9111111959	1
6	3	1	400	140.899999738	0
6	3	2	400	162.775000334	0
6	3	3	400	263.100000024	0
6	3	4	400	62.4750000238	1
6	4	1	300	142.466666698	0
6	4	2	300	41.6000000636	0
6	4	3	300	76.6333333651	0
6	4	4	300	232.266666094	0
6	4	5	300	131.866667271	0
6	4	6	300	100.099999905	0
6	4	7	300	38.1999993324	0
6	4	8	300	36.2333337466	0
6	4	9	300	28.9000002543	0
6	4	10	300	45.8666666349	0
6	4	11	300	39.1999999682	1
8	0	1	300	60.1333340009	0
8	0	2	300	130.699999332	0
8	0	3	300	65.6666668256	0
8	0	4	300	94.7000002861	0
8	0	5	300	244.66666619	0
8	0	6	300	47.700000604	0
8	0	7	300	136.19999965	0
8	0	8	300	13.5999997457	0
8	0	9	300	93.9000002543	1
8	1	1	350	139.657143184	0
8	1	2	350	147.971428462	0
8	1	3	350	83.9714288712	0
8	1	4	350	260.42857102	0
8	1	5	350	112.057142939	1
8	2	1	450	168.177777926	0
8	2	2	450	142.933333185	0
8	2	3	450	148.000000318	0
8	2	4	450	169.044444296	0
8	2	5	450	55.6222221586	0
8	2	6	450	105.066666603	0
8	2	7	450	128.244444529	0
8	2	8	450	48.2666667302	0
8	2	9	450	37.5777779685	0
8	2	10	450	28.5555553436	1
8	3	1	400	72.0749998093	0
8	3	2	400	52.8249996901	0
8	3	3	400	31.1000001431	0
8	3	4	400	44.4249999523	0
8	3	5	400	32.5999999046	0
8	3	6	400	201.150000095	0
8	3	7	400	95.0499999523	0
8	3	8	400	36.5750002861	0
8	3	9	400	11.6249996424	0
8	3	10	400	93.7250000238	0
8	3	11	400	166.000000238	0
8	3	12	400	22.3000001907	0
8	3	13	400	12.7249997854	0
8	3	14	400	8.92499983311	1
8	4	1	300	62.1666661898	0
8	4	2	300	88.1000002225	0
8	4	3	300	64.7333335876	0
8	4	4	300	240.999999841	0
8	4	5	300	43.4999998411	0
8	4	6	300	69.5999995867	0
8	4	7	300	96.8000006676	0
8	4	8	300	60.0666666031	0
8	4	9	300	39.6666661898	0
8	4	10	300	66.0333339373	0
8	4	11	300	50.4999995232	0
8	4	12	300	9.33333317439	0
8	4	13	300	18.433333238	1
4	1	1	400	369.499999881	1
4	2	1	300	103.399999936	0
4	2	2	300	33.9666668574	0
4	2	3	300	77.0666670799	0
4	2	4	300	433.933332761	0
4	2	5	300	154.100000064	0
4	2	6	300	29.4333338737	0
4	2	7	300	29.0333326658	0
4	2	8	300	13.3333333333	0
4	2	9	300	15.3333338102	0
4	2	10	300	53.5333331426	1
4	3	1	450	23.8888888889	0
4	3	2	450	497.488889164	0
4	3	3	450	93.5333331426	0
4	3	4	450	9.46666664547	0
4	3	5	450	22.9555559158	0
4	3	6	450	76.9777774811	0
4	3	7	450	53.5777780745	0
4	3	8	450	10.8222219679	0
4	3	9	450	9.111111429	0
4	3	10	450	58.6222219467	1
4	4	1	350	13.6571427754	0
4	4	2	350	9.82857159206	0
4	4	3	350	17.7428572518	0
4	4	4	350	52.0857143402	0
4	4	5	350	9.45714269366	0
4	4	6	350	6.02857112885	0
4	4	7	350	39.9428571974	0
4	4	8	350	9.28571428571	0
4	4	9	350	8.97142887115	0
4	4	10	350	52.6285716466	0
4	4	11	350	7.45714255742	0
4	4	12	350	3.74285697937	0
4	4	13	350	45.7714285169	0
4	4	14	350	27.0857143402	0
4	4	15	350	19.0857144764	0
4	4	16	350	11.5714284352	0
4	4	17	350	43.2285717555	0
4	4	18	350	4.71428530557	0
4	4	19	350	26.8857145309	0
4	4	20	350	63.5428571701	0
4	4	21	350	12.5428567614	0
4	4	22	350	8.57142857143	0
4	4	23	350	7.45714323861	0
4	4	24	350	14.571428299	0
4	4	25	350	27.2285713468	0
4	4	26	350	4.57142898015	0
4	4	27	350	17.9142856598	0
4	4	28	350	6.3428572246	0
4	4	29	350	15.8857141222	0
4	4	30	350	4.57142829895	0
4	4	31	350	24.6571431841	0
4	4	32	350	43.3428573608	0
4	4	33	350	45.0285714013	0
4	4	34	350	6.11428533282	0
4	4	35	350	49.2000000817	1
13	0	1	300	556.799999873	0
13	0	2	300	32.0000004768	0
13	0	3	300	24.2333332698	0
13	0	4	300	22.5666666031	0
13	0	5	300	48.866666158	0
13	0	6	300	56.8000006676	0
13	0	7	300	29.3999997775	0
13	0	8	300	25.3333330154	0
13	0	9	300	11.8333331744	0
13	0	10	300	7.43333339691	0
13	0	11	300	6.63333336512	0
13	0	12	300	11.8666672707	0
13	0	13	300	10.8333333333	0
13	0	14	300	11.3999994596	0
13	0	15	300	12.9666670163	0
13	0	16	300	12.4333333969	0
13	0	17	300	9.76666609446	0
13	0	18	300	9.56666707993	0
13	0	19	300	8.26666673024	0
13	0	20	300	9.86666679382	0
13	0	21	300	6.96666638056	0
13	0	22	300	9.63333368301	0
13	0	23	300	8.76666625341	0
13	0	24	300	14.3666664759	0
13	0	25	300	6.06666723887	0
13	0	26	300	11.2666662534	0
13	0	27	300	10.6666668256	0
13	0	28	300	8.79999955495	0
13	0	29	300	9.7000002861	0
13	0	30	300	11.3666669528	0
13	0	31	300	14.6333328883	0
13	0	32	300	19.9000000954	0
13	0	33	300	15.0333333015	0
13	0	34	300	31.7999998728	0
13	0	35	300	19.0000001589	0
13	0	36	300	14.3999997775	0
13	0	37	300	4.43333387375	1
13	1	1	450	16.2888892492	0
13	1	2	450	63.3777777354	0
13	1	3	450	110.333333015	0
13	1	4	450	15.2666669422	0
13	1	5	450	85.5111111535	0
13	1	6	450	73.799999555	0
13	1	7	450	28.4444448683	0
13	1	8	450	8.48888874054	0
13	1	9	450	9.11111089918	0
13	1	10	450	6.82222260369	0
13	1	11	450	5.57777775659	0
13	1	12	450	12.1111106873	0
13	1	13	450	13.6444446776	0
13	1	14	450	10.1777776082	0
13	1	15	450	17.9777781169	0
13	1	16	450	10.5333333545	0
13	1	17	450	15.3555552165	0
13	1	18	450	12.3111110263	0
13	1	19	450	13.8444444868	0
13	1	20	450	10.0444444021	0
13	1	21	450	9.44444444444	0
13	1	22	450	14.0222226249	0
13	1	23	450	7.79999997881	0
13	1	24	450	5.888888571	0
13	1	25	450	8.20000012716	0
13	1	26	450	35.8666668998	0
13	1	27	450	18.0444441901	0
13	1	28	450	13.0222225189	0
13	1	29	450	19.7111108568	0
13	1	30	450	13.5555553436	0
13	1	31	450	15.7555558946	0
13	1	32	450	8.80000008477	0
13	1	33	450	9.93333339691	0
13	1	34	450	11.0444439782	0
13	1	35	450	14.2444446352	0
13	1	36	450	142.022222413	1
13	2	1	350	159.657142503	0
13	2	2	350	27.8571428571	0
13	2	3	350	27.5428574426	0
13	2	4	350	22.2857141495	0
13	2	5	350	134.571428299	0
13	2	6	350	36.7714289257	0
13	2	7	350	7.57142816271	0
13	2	8	350	4.0285716738	0
13	2	9	350	5.62857151031	0
13	2	10	350	6.74285684313	0
13	2	11	350	5.34285749708	0
13	2	12	350	4.59999970027	0
13	2	13	350	11.4285714286	0
13	2	14	350	7.34285763332	0
13	2	15	350	4.71428530557	0
13	2	16	350	19.7142859868	0
13	2	17	350	9.94285719735	1
13	3	1	400	6.75000011921	0
13	3	2	400	5.72499990463	0
13	3	3	400	11.0750001669	0
13	3	4	400	7.45000004768	0
13	3	5	400	10.8499997854	0
13	3	6	400	8.07500004768	0
13	3	7	400	10.9249997139	0
13	3	8	400	25.5500000715	0
13	3	9	400	2.64999985695	0
13	3	10	400	37.9750001431	0
13	3	11	400	92.4750000238	0
13	3	12	400	89.1750001907	0
13	3	13	400	153.650000095	0
13	3	14	400	226.825000048	0
13	3	15	400	14.5249998569	0
13	3	16	400	9.57499980927	0
13	3	17	400	17.6749998331	0
13	3	18	400	11.9750005007	0
13	3	19	400	9.27499949932	0
13	3	20	400	13.6000001431	0
13	3	21	400	12.1250003576	0
13	3	22	400	19.2749994993	0
13	3	23	400	44.8750001192	0
13	3	24	400	2.97500014305	1
13	4	1	300	54.3333331744	0
13	4	2	300	17.7999997139	0
13	4	3	300	5.89999993642	0
13	4	4	300	5.03333330154	0
13	4	5	300	5.96666653951	0
13	4	6	300	6.13333384196	0
13	4	7	300	5.93333323797	0
13	4	8	300	6.13333304723	0
13	4	9	300	7.06666707993	0
13	4	10	300	8.93333355586	0
13	4	11	300	7.09999958674	0
13	4	12	300	6.86666647593	0
13	4	13	300	8.20000012716	0
13	4	14	300	6.63333336512	0
13	4	15	300	5.26666641235	0
13	4	16	300	6.26666704814	0
13	4	17	300	7.66666650772	0
13	4	18	300	5.99999984105	0
13	4	19	300	5.93333323797	0
13	4	20	300	6.9000005722	0
13	4	21	300	6.63333336512	0
13	4	22	300	6.83333317439	0
13	4	23	300	5.89999993642	0
13	4	24	300	5.70000012716	0
13	4	25	300	8.2333334287	0
13	4	26	300	5.83333333333	0
13	4	27	300	5.83333333333	0
13	4	28	300	4.79999939601	0
13	4	29	300	4.16666666667	0
13	4	30	300	4.60000038147	0
13	4	31	300	10.7333334287	0
13	4	32	300	6.43333355586	0
13	4	33	300	5.09999990463	0
13	4	34	300	4.79999939601	0
13	4	35	300	5.4333337148	0
13	4	36	300	5.83333333333	0
13	4	37	300	6.09999974569	0
13	4	38	300	8.53333393733	0
13	4	39	300	5.86666663488	0
13	4	40	300	5.86666663488	0
13	4	41	300	6.83333317439	0
13	4	42	300	6.36666615804	0
13	4	43	300	6.66666666667	0
13	4	44	300	6.40000025431	0
13	4	45	300	6.69999996821	0
13	4	46	300	6.33333365122	0
13	4	47	300	6.53333346049	0
13	4	48	300	6.26666625341	0
13	4	49	300	6.69999996821	0
13	4	50	300	5.7333334287	0
13	4	51	300	6.26666704814	0
13	4	52	300	5.19999980927	0
13	4	53	300	6.53333346049	0
13	4	54	300	6.60000006358	0
13	4	55	300	7.89999961853	0
13	4	56	300	18.3999999364	0
13	4	57	300	43.1000002225	0
13	4	58	300	8.20000012716	0
13	4	59	300	8.2333334287	0
13	4	60	300	7.16666618983	0
13	4	61	300	6.7666665713	0
13	4	62	300	6.03333393733	0
13	4	63	300	6.0333331426	0
13	4	64	300	5.2999997139	0
13	4	65	300	6.0333331426	0
13	4	66	300	21.5333334605	0
13	4	67	300	7.33333349228	0
13	4	68	300	4.93333339691	0
13	4	69	300	5.83333333333	0
13	4	70	300	6.26666625341	0
13	4	71	300	16.4333335559	0
13	4	72	300	7.73333311081	0
13	4	73	300	7.86666711171	0
13	4	74	300	6.16666634878	0
13	4	75	300	6.03333393733	0
13	4	76	300	7.76666641235	0
13	4	77	300	6.26666625341	0
13	4	78	300	5.93333323797	0
13	4	79	300	5.83333333333	0
13	4	80	300	7.96666701635	0
13	4	81	300	6.16666634878	0
13	4	82	300	4.4000005722	0
13	4	83	300	5.13333320618	0
13	4	84	300	7.93333292007	0
13	4	85	300	22.0666670799	0
13	4	86	300	6.16666634878	0
13	4	87	300	35.8333333333	0
13	4	88	300	5.93333323797	0
13	4	89	300	12.9000004133	0
13	4	90	300	14.066666762	0
13	4	91	300	155.566666126	0
13	4	92	300	16.4333335559	1
12	0	1	300	54.7000002861	0
12	0	2	300	86.8333331744	0
12	0	3	300	93.3000000318	0
12	0	4	300	23.8000003497	0
12	0	5	300	24.0333334605	0
12	0	6	300	26.0666664441	0
12	0	7	300	58.3666666349	0
12	0	8	300	108.499999841	0
12	0	9	300	49.1000000636	0
12	0	10	300	65.8333333333	0
12	0	11	300	91.7666665713	0
12	0	12	300	35.0	0
12	0	13	300	19.5666670799	0
12	0	14	300	16.6999999682	0
12	0	15	300	11.1666663488	0
12	0	16	300	10.1999998093	0
12	0	17	300	18.7666670481	0
12	0	18	300	12.5	0
12	0	19	300	12.2666668892	0
12	0	20	300	14.8666659991	0
12	0	21	300	13.1000002225	0
12	0	22	300	13.6666671435	0
12	0	23	300	8.93333276113	0
12	0	24	300	9.43333387375	0
12	0	25	300	9.73333279292	0
12	0	26	300	18.1333335241	0
12	0	27	300	11.8999997775	0
12	0	28	300	5.93333323797	0
12	0	29	300	8.2333334287	0
12	0	30	300	6.43333355586	0
12	0	31	300	6.7666665713	0
12	0	32	300	23.1666668256	0
12	0	33	300	17.6666665077	0
12	0	34	300	16.9333338737	0
12	0	35	300	14.2999998728	0
12	0	36	300	8.43333323797	0
12	0	37	300	10.1999998093	0
12	0	38	300	9.00000015895	0
12	0	39	300	10.7000001272	0
12	0	40	300	8.39999993642	0
12	0	41	300	11.7333332698	0
12	0	42	300	6.73333326976	0
12	0	43	300	7.13333288829	0
12	0	44	300	1.1666671435	1
12	1	1	400	12.8750002384	0
12	1	2	400	17.2499996424	0
12	1	3	400	22.5999999046	0
12	1	4	400	9.10000026226	0
12	1	5	400	6.67500019073	0
12	1	6	400	6.82500004768	0
12	1	7	400	6.57499969006	0
12	1	8	400	16.0750001669	0
12	1	9	400	17.8749996424	0
12	1	10	400	6.72500014305	0
12	1	11	400	5.07499992847	0
12	1	12	400	7.05000042915	0
12	1	13	400	5.37499964237	0
12	1	14	400	5.74999988079	0
12	1	15	400	6.10000014305	0
12	1	16	400	24.7250002623	0
12	1	17	400	5.77499985695	0
12	1	18	400	5.97500026226	0
12	1	19	400	5.37499964237	0
12	1	20	400	6.15000009537	0
12	1	21	400	7.32500016689	0
12	1	22	400	6.15000009537	0
12	1	23	400	6.19999945164	0
12	1	24	400	0.700000524521	0
12	1	25	400	5.54999947548	0
12	1	26	400	6.50000035763	0
12	1	27	400	5.87499976158	0
12	1	28	400	5.85000038147	0
12	1	29	400	5.67499995232	0
12	1	30	400	6.39999985695	0
12	1	31	400	25.0499999523	0
12	1	32	400	8.87499988079	0
12	1	33	400	9.72500026226	0
12	1	34	400	17.2499996424	0
12	1	35	400	10.3750002384	0
12	1	36	400	11.8000000715	0
12	1	37	400	10.8249998093	0
12	1	38	400	5.45000016689	0
12	1	39	400	55.7249999046	0
12	1	40	400	16.6500002146	0
12	1	41	400	23.0500000715	0
12	1	42	400	6.74999952316	0
12	1	43	400	7.47500002384	0
12	1	44	400	5.67499995232	0
12	1	45	400	6.72500014305	0
12	1	46	400	6.12500011921	0
12	1	47	400	7.40000009537	0
12	1	48	400	6.39999985695	0
12	1	49	400	6.15000009537	0
12	1	50	400	5.94999969006	0
12	1	51	400	5.80000042915	0
12	1	52	400	6.12500011921	0
12	1	53	400	4.9749994278	0
12	1	54	400	5.0	0
12	1	55	400	19.5750004053	0
12	1	56	400	28.75	0
12	1	57	400	15.8249998093	0
12	1	58	400	11.7250001431	0
12	1	59	400	10.0	0
12	1	60	400	7.74999976158	0
12	1	61	400	8.17499995232	0
12	1	62	400	26.3500005007	0
12	1	63	400	12.2249996662	0
12	1	64	400	9.30000007153	0
12	1	65	400	8.55000019073	0
12	1	66	400	13.5249996185	0
12	1	67	400	10.6749999523	0
12	1	68	400	9.72500026226	0
12	1	69	400	7.92500019073	0
12	1	70	400	7.77499973774	0
12	1	71	400	12.9750001431	0
12	1	72	400	38.9249998331	0
12	1	73	400	47.9250001907	0
12	1	74	400	12.1999996901	0
12	1	75	400	8.35000038147	0
12	1	76	400	22.349999547	0
12	1	77	400	1.00000023842	1
12	2	1	300	26.5000001589	0
12	2	2	300	12.8333330154	0
12	2	3	300	8.6666671435	0
12	2	4	300	8.06666612625	0
12	2	5	300	9.50000047684	0
12	2	6	300	8.16666682561	0
12	2	7	300	7.86666631699	0
12	2	8	300	8.20000012716	0
12	2	9	300	7.69999980927	0
12	2	10	300	8.10000022252	0
12	2	11	300	7.96666622162	0
12	2	12	300	8.10000022252	0
12	2	13	300	8.49999984105	0
12	2	14	300	9.73333358765	0
12	2	15	300	9.86666679382	0
12	2	16	300	11.4000002543	0
12	2	17	300	12.866666317	0
12	2	18	300	7.26666688919	0
12	2	19	300	9.29999987284	0
12	2	20	300	10.366666317	0
12	2	21	300	8.56666723887	0
12	2	22	300	7.89999961853	0
12	2	23	300	7.40000009537	0
12	2	24	300	7.33333349228	0
12	2	25	300	9.10000006358	0
12	2	26	300	7.53333330154	0
12	2	27	300	6.86666647593	0
12	2	28	300	6.66666666667	0
12	2	29	300	151.066666444	0
12	2	30	300	42.700000604	0
12	2	31	300	11.5999992688	0
12	2	32	300	33.6000005404	0
12	2	33	300	7.96666622162	0
12	2	34	300	96.8333339691	0
12	2	35	300	35.1999998093	0
12	2	36	300	24.1000000636	0
12	2	37	300	20.9666665395	0
12	2	38	300	105.199999809	0
12	2	39	300	8.66666634878	0
12	2	40	300	9.96666669846	0
12	2	41	300	34.5666670799	0
12	2	42	300	20.0	0
12	2	43	300	26.3333336512	0
12	2	44	300	48.5333331426	0
12	2	45	300	35.2999997139	1
12	3	1	350	11.6857147217	0
12	3	2	350	72.5142853601	0
12	3	3	350	7.22857134683	0
12	3	4	350	7.34285763332	0
12	3	5	350	7.51428536006	0
12	3	6	350	6.714286123	0
12	3	7	350	13.799999782	0
12	3	8	350	18.2571431569	0
12	3	9	350	52.7999993733	0
12	3	10	350	54.5428575788	0
12	3	11	350	52.1428571429	0
12	3	12	350	35.8285713196	0
12	3	13	350	19.0571430751	0
12	3	14	350	18.5428571701	0
12	3	15	350	24.485714095	0
12	3	16	350	14.3714284897	0
12	3	17	350	15.4571431024	0
12	3	18	350	26.8857138497	0
12	3	19	350	19.2857142857	0
12	3	20	350	14.2285714831	0
12	3	21	350	16.800000327	0
12	3	22	350	37.5714281627	0
12	3	23	350	17.7142858505	0
12	3	24	350	11.2571430206	0
12	3	25	350	12.1428571429	0
12	3	26	350	11.6857140405	0
12	3	27	350	8.59999997275	0
12	3	28	350	11.1428574153	0
12	3	29	350	13.0285712651	0
12	3	30	350	10.8571427209	0
12	3	31	350	9.11428587777	0
12	3	32	350	14.6857145854	0
12	3	33	350	23.8285711833	0
12	3	34	350	11.6857140405	0
12	3	35	350	14.8571429934	0
12	3	36	350	11.9142859323	0
12	3	37	350	20.0	0
12	3	38	350	10.3999996185	0
12	3	39	350	8.22857175555	0
12	3	40	350	6.74285684313	0
12	3	41	350	7.42857183729	0
12	3	42	350	5.8571427209	0
12	3	43	350	6.74285684313	0
12	3	44	350	9.68571458544	0
12	3	45	350	13.0571426664	0
12	3	46	350	25.5714287077	1
12	4	1	450	22.6666662428	0
12	4	2	450	62.9555559158	0
12	4	3	450	5.26666641235	0
12	4	4	450	0.577777756585	0
12	4	5	450	177.444444762	0
12	4	6	450	0.488888952467	0
12	4	7	450	60.3999996185	0
12	4	8	450	6.82222260369	0
12	4	9	450	32.6666662428	0
12	4	10	450	12.4444447623	0
12	4	11	450	13.3333333333	0
12	4	12	450	7.88888878293	0
12	4	13	450	7.77777777778	0
12	4	14	450	5.40000014835	0
12	4	15	450	6.95555528005	0
12	4	16	450	6.75555547078	0
12	4	17	450	8.00000031789	0
12	4	18	450	6.97777748108	0
12	4	19	450	8.35555553436	0
12	4	20	450	9.20000023312	0
12	4	21	450	8.06666639116	0
12	4	22	450	9.40000004239	0
12	4	23	450	4.6222225825	0
12	4	24	450	9.13333310021	0
12	4	25	450	9.59999985165	0
12	4	26	450	98.2888889313	0
12	4	27	450	11.6222222646	0
12	4	28	450	5.97777790493	0
12	4	29	450	7.73333337572	0
12	4	30	450	9.37777784136	0
12	4	31	450	4.84444459279	0
12	4	32	450	5.08888880412	0
12	4	33	450	6.71111106873	0
12	4	34	450	13.6888885498	0
12	4	35	450	6.42222245534	0
12	4	36	450	21.2444443173	0
12	4	37	450	16.1111111111	0
12	4	38	450	6.57777786255	0
12	4	39	450	6.79999987284	0
12	4	40	450	6.84444480472	0
12	4	41	450	6.97777748108	0
12	4	42	450	5.6666665607	0
12	4	43	450	9.40000004239	0
12	4	44	450	5.15555593703	0
12	4	45	450	15.1999998093	0
12	4	46	450	37.6888889737	0
12	4	47	450	21.6222222646	0
12	4	48	450	19.9111111959	0
12	4	49	450	8.95555549198	0
12	4	50	450	8.39999993642	0
12	4	51	450	10.8222219679	0
12	4	52	450	12.044444614	0
12	4	53	450	10.1333332062	0
12	4	54	450	13.7555556827	0
12	4	55	450	12.3777776294	0
12	4	56	450	7.44444476234	0
12	4	57	450	9.66666645474	0
12	4	58	450	9.26666683621	0
12	4	59	450	12.3111110263	0
12	4	60	450	11.3111109204	0
12	4	61	450	10.9555557039	0
12	4	62	450	19.2444446352	0
12	4	63	450	14.4444444444	0
12	4	64	450	15.3333330154	0
12	4	65	450	13.8000000848	0
12	4	66	450	7.26666662428	1
2	0	1	300	34.4666671753	0
2	0	2	300	240.566666126	0
2	0	3	300	64.0000001589	0
2	0	4	300	33.7333337466	0
2	0	5	300	33.233332634	0
2	0	6	300	15.0666666031	0
2	0	7	300	10.9333340327	0
2	0	8	300	10.0	0
2	0	9	300	78.3333333333	0
2	0	10	300	26.2666662534	0
2	0	11	300	80.8333333333	0
2	0	12	300	30.7000001272	0
2	0	13	300	248.533333143	0
2	0	14	300	49.1999999682	0
2	0	15	300	70.7333334287	0
2	0	16	300	2.30000019073	0
2	0	17	300	11.2666662534	0
2	0	18	300	47.4000000954	0
2	0	19	300	16.4000002543	0
2	0	20	300	9.39999977748	0
2	0	21	300	6.69999996821	1
2	1	1	450	158.644444148	0
2	1	2	450	179.888888995	0
2	1	3	450	98.088889122	0
2	1	4	450	120.911110772	0
2	1	5	450	228.088889122	0
2	1	6	450	127.39999983	1
2	2	1	300	86.3333336512	0
2	2	2	300	65.0999999046	0
2	2	3	300	33.6999996503	0
2	2	4	300	39.266667366	0
2	2	5	300	7.73333311081	0
2	2	6	300	17.866666317	0
2	2	7	300	45.7666667302	0
2	2	8	300	26.3333336512	0
2	2	9	300	23.2666667302	0
2	2	10	300	13.1333327293	0
2	2	11	300	9.50000047684	0
2	2	12	300	5.56666692098	0
2	2	13	300	13.3000000318	0
2	2	14	300	18.9666660627	0
2	2	15	300	19.1666666667	0
2	2	16	300	48.7333337466	0
2	2	17	300	16.6333333651	0
2	2	18	300	12.4000000954	0
2	2	19	300	10.9666665395	0
2	2	20	300	21.3999994596	0
2	2	21	300	16.766667366	0
2	2	22	300	24.8666659991	0
2	2	23	300	16.2333337466	0
2	2	24	300	103.966666857	0
2	2	25	300	18.866666158	0
2	2	26	300	13.4999998411	0
2	2	27	300	14.1000000636	0
2	2	28	300	48.6666671435	0
2	2	29	300	38.4999998411	0
2	2	30	300	93.2666667302	0
2	2	31	300	4.59999958674	1
2	3	1	350	13.714285578	0
2	3	2	350	18.1428568704	0
2	3	3	350	10.085714204	0
2	3	4	350	9.11428587777	0
2	3	5	350	12.7714286532	0
2	3	6	350	41.4571428299	0
2	3	7	350	13.2285717555	0
2	3	8	350	62.6285709654	0
2	3	9	350	11.8571431296	0
2	3	10	350	16.4571428299	0
2	3	11	350	8.42857156481	0
2	3	12	350	9.88571439471	0
2	3	13	350	6.79999964578	0
2	3	14	350	10.9714283262	0
2	3	15	350	7.2000006267	0
2	3	16	350	5.4857138225	0
2	3	17	350	8.20000035422	0
2	3	18	350	6.91428525107	0
2	3	19	350	7.88571425847	0
2	3	20	350	10.1714290891	0
2	3	21	350	16.6571426392	0
2	3	22	350	14.2285714831	0
2	3	23	350	14.914285796	0
2	3	24	350	127.114285742	0
2	3	25	350	9.79999950954	0
2	3	26	350	19.0285716738	0
2	3	27	350	63.3428573608	0
2	3	28	350	64.9714285987	0
2	3	29	350	47.3142855508	0
2	3	30	350	15.9714283262	0
2	3	31	350	27.1428571429	1
2	4	1	400	101.800000072	0
2	4	2	400	49.3999999762	0
2	4	3	400	34.2750000954	0
2	4	4	400	19.7000002861	0
2	4	5	400	23.1749999523	0
2	4	6	400	28.3499997854	0
2	4	7	400	92.5749999285	0
2	4	8	400	21.5250003338	0
2	4	9	400	8.00000011921	0
2	4	10	400	22.0499998331	0
2	4	11	400	21.4999997616	0
2	4	12	400	12.5	0
2	4	13	400	20.1749998331	0
2	4	14	400	12.3500001431	0
2	4	15	400	31.5000003576	0
2	4	16	400	17.4500000477	0
2	4	17	400	29.2999994755	0
2	4	18	400	22.9000002146	0
2	4	19	400	20.4000002146	0
2	4	20	400	17.2999995947	0
2	4	21	400	41.2250000238	0
2	4	22	400	13.275000453	1
1	0	1	300	101.066667239	0
1	0	2	300	21.7999998728	0
1	0	3	300	375.0	0
1	0	4	300	166.299999555	0
1	0	5	300	250.366667112	0
1	0	6	300	61.6999999682	0
1	0	7	300	174.533332984	1
1	1	1	400	101.049999595	1
1	2	1	300	222.366666794	0
1	2	2	300	595.299999714	0
1	2	3	300	153.60000054	1
1	3	1	450	44.5111110475	0
1	3	2	450	77.7999999788	1
1	4	1	350	453.54285717	0
1	4	2	350	269.771428789	1
