# Supplementary material for: Canonical Cortical Circuit Model Explains Rivalry, Intermittent Rivalry, and Rivalry Memory
Source: PLoS Comput Biol. 2016 May 3;12(5):e1004903. doi: 10.1371/journal.pcbi.1004903 (PMC4854419; doi:10.1371/journal.pcbi.1004903)
Supplement: S3 Text — (ZIP) [file pcbi.1004903.s003.zip › data/note.txt]

NOTE: hypothesis-naive subject data includes the practice block (block_order=0), which was not used in the analysis
