# Supplementary material for: Canonical Cortical Circuit Model Explains Rivalry, Intermittent Rivalry, and Rivalry Memory
Source: PLoS Comput Biol. 2016 May 3;12(5):e1004903. doi: 10.1371/journal.pcbi.1004903 (PMC4854419; doi:10.1371/journal.pcbi.1004903)
Supplement: S1 Movie — (ZIP) [file pcbi.1004903.s004.zip]

Archive with 13 entries (10 files):
- stimulus/
- stimulus/.DS_Store
- __MACOSX/
- __MACOSX/stimulus/
- __MACOSX/stimulus/._.DS_Store
- stimulus/.tar.gz
- stimulus/about.txt
- __MACOSX/stimulus/._about.txt
- stimulus/f0.tga
- __MACOSX/stimulus/._f0.tga
- stimulus/f1.tga
- __MACOSX/stimulus/._f1.tga
- stimulus/TF300.gif
