# Supplementary material for: Canonical Cortical Circuit Model Explains Rivalry, Intermittent Rivalry, and Rivalry Memory
Source: PLoS Comput Biol. 2016 May 3;12(5):e1004903. doi: 10.1371/journal.pcbi.1004903 (PMC4854419; doi:10.1371/journal.pcbi.1004903)
Supplement: S1 Movie — (ZIP) [file pcbi.1004903.s004.zip › stimulus/about.txt]

Example stimulus:

fo.tga and f1.tga are copies of the frames used in the experiment

TF300.gif is a gif animation that can be viewed by dragging into a web browser; it is an example of the animation used for the experiment with frame alternations occurring every 300 milliseconds; you can generate similar animations using imagemagik at different frame intervals by executing the command: convert -delay 30 -loop 0 f* TF.gif
Delay gives the interval length as N/100 seconds. Note that most web browsers have a minimum presentation rate. 
